# Supplementary material for: Mass Spectrometry-Based Proteomic Analysis of Porcine Reproductive and Respiratory Syndrome Virus NSP9 Protein with Host Proteins
Source: Animals (Basel). 2025 Dec 5;15(24):3520. doi: 10.3390/ani15243520 (PMC12730103; doi:10.3390/ani15243520)
Supplement: Supplementary file 1 [file animals-15-03520-s001.zip]

Archive with 1 entries (1 files):
- animals-3980436-supplementary.xlsx
