# Supplementary material for: Mass Spectrometry-Based Proteomic Analysis of Porcine Reproductive and Respiratory Syndrome Virus NSP9 Protein with Host Proteins
Source: Animals (Basel). 2025 Dec 5;15(24):3520. doi: 10.3390/ani15243520 (PMC12730103; doi:10.3390/ani15243520)
Supplement: Supplementary file 1 [file animals-15-03520-s001.zip › animals-3980436-supplementary.xlsx]

## Sheet: proteinGroups
Protein IDs	Protein names	Gene names	Fasta headers	Number of proteins	Peptides	Razor + unique peptides	Unique peptides	Peptides HA	Peptides NSP9	Razor + unique peptides HA	Razor + unique peptides NSP9	Unique peptides HA	Unique peptides NSP9	Sequence coverage [%]	Mol. weight [kDa]	Sequence coverage HA [%]	Sequence coverage NSP9 [%]	Intensity	Intensity HA	Intensity NSP9	iBAQ	iBAQ HA	iBAQ NSP9	LFQ intensity HA	LFQ intensity NSP9
A0A7P0Z4F9;B7Z8Y3;A0A3B3ISU1;A0A7P0Z4K3;A0A024DAK3;Q59EC0;P55265	Double-stranded RNA-specific adenosine deaminase	ADAR	A0A7P0Z4F9_HUMAN Adenosine deaminase RNA specific OS=Homo sapiens OX=9606 GN=ADAR PE=1 SV=1;B7Z8Y3_HUMAN cDNA FLJ61696, highly similar to Double-stranded RNA-specific adenosine deaminase OS=Homo sapiens OX=9606 PE=2 SV=1;A0A3B3ISU1_HUMAN Adenosine deaminas	7	1	1	1	1	1	1	1	1	1	0.8	101.54	0.8	0.8	200390	71834	75914	3578.4	1282.7	1355.6	89349	93506
E5RIU6;I6L9I5;A0A024QZP7;Q5H9N4;P06493	Cyclin-dependent kinase 1	CDK1;CDC2;DKFZp686L20222	E5RIU6_HUMAN Cyclin dependent kinase 1 (Fragment) OS=Homo sapiens OX=9606 GN=CDK1 PE=1 SV=2;I6L9I5_HUMAN CDC2 protein OS=Homo sapiens OX=9606 GN=CDC2 PE=2 SV=1;A0A024QZP7_HUMAN Cyclin dependent kinase 1 OS=Homo sapiens OX=9606 GN=CDK1 PE=1 SV=1;Q5H9N4_HUMA	5	1	1	1	0	1	0	1	0	1	8.5	21.738	0	8.5	87539	0	52281	6733.8	0	4021.6	0	65556
A0A0A0MR02;A0A024QZT0;P45880;Q5JSD2;Q5JSD1;B4DKM5;A2A3S1	Voltage-dependent anion-selective channel protein 2	VDAC2	A0A0A0MR02_HUMAN Voltage dependent anion channel 2 (Fragment) OS=Homo sapiens OX=9606 GN=VDAC2 PE=1 SV=1;A0A024QZT0_HUMAN Epididymis secretory sperm binding protein OS=Homo sapiens OX=9606 GN=VDAC2 PE=2 SV=1;VDAC2_HUMAN Voltage-dependent anion-selective ch	7	5	5	5	4	4	4	4	4	4	30.1	30.348	27	27	681500	153160	102590	48678	10940	7327.9	304790	129100
Q5JRR6;B3KUJ2;B4DDE4;B4DL67;A0A024R1A3;P22314	Ubiquitin-like modifier-activating enzyme 1	UBA1;UBE1	Q5JRR6_HUMAN Ubiquitin like modifier activating enzyme 1 OS=Homo sapiens OX=9606 GN=UBA1 PE=1 SV=1;B3KUJ2_HUMAN cDNA FLJ40024 fis, clone STOMA2007745, highly similar to UBIQUITIN-ACTIVATING ENZYME E1 OS=Homo sapiens OX=9606 PE=2 SV=1;B4DDE4_HUMAN cDNA FLJ5	6	1	1	1	0	1	0	1	0	1	3	56.851	0	3	51148	0	51148	2557.4	0	2557.4	0	64135
F8W7Y5;F8W6P2;F8W9K4;F8W7Q3;A0A024R2L1;Q8TAF3	WD repeat-containing protein 48	WDR48	F8W7Y5_HUMAN WD repeat domain 48 OS=Homo sapiens OX=9606 GN=WDR48 PE=1 SV=1;F8W6P2_HUMAN WD repeat domain 48 OS=Homo sapiens OX=9606 GN=WDR48 PE=1 SV=1;F8W9K4_HUMAN WD repeat domain 48 OS=Homo sapiens OX=9606 GN=WDR48 PE=1 SV=1;F8W7Q3_HUMAN WD repeat domai	6	1	1	1	1	1	1	1	1	1	20.6	7.3132	20.6	20.6	0	0	0	0	0	0	0	0
P10809;A0A024R3X4;B3GQS7;B7Z597;A0A7I2V2X6;A0A7I2V599;A0A7I2YQK6;B7Z5E7;B7Z4F6;A0A7I2V5M1;A0A7I2V369;A0A7I2YQ71;A0A7I2V5K3;A0A0S2Z415;B7Z532;Q53SE2;E7ESH4;E7EXB4;C9JL25;Q53QD5	60 kDa heat shock protein, mitochondrial	HSPD1	CH60_HUMAN 60 kDa heat shock protein, mitochondrial OS=Homo sapiens OX=9606 GN=HSPD1 PE=1 SV=2;A0A024R3X4_HUMAN 60 kDa heat shock protein, mitochondrial (Fragment) OS=Homo sapiens OX=9606 GN=HSPD1 PE=2 SV=1;B3GQS7_HUMAN 60 kDa heat shock protein, mitochond	20	5	5	5	4	4	4	4	4	4	14.1	61.054	9.8	11	584070	101270	226030	18252	3164.8	7063.4	116390	321020
Q00341;C9JHS7;B2R5V9;C9JIZ1;C9J5E5;C9JZI8;C9JES8;C9JHZ8;C9JK79;C9JT62;A0A024R4E5;C9J739;C9JHN6;C9JEJ8;C9JBS3;C9JQ82;C9JMQ6;B4DKR8;C9JHS9	Vigilin	HDLBP	VIGLN_HUMAN Vigilin OS=Homo sapiens OX=9606 GN=HDLBP PE=1 SV=2;C9JHS7_HUMAN High density lipoprotein binding protein (Fragment) OS=Homo sapiens OX=9606 GN=HDLBP PE=1 SV=2;B2R5V9_HUMAN cDNA, FLJ92652, highly similar to Homo sapiens high density lipoprotein	19	2	2	2	0	1	0	1	0	1	2.4	141.45	0	1.2	38084	0	11031	577.03	0	167.13	0	17057
P06733;A0A024R4F1;A0A2R8Y6G6;K7EM90;E2DRY6;A0A2R8Y798;A8K3B0;Q6FHV6;F5H0C8;E5RGZ4;B4DUJ6;K7ERS8;K7EKN2;A0A2R8YEM5;K7EPM1;A4UCS8;E5RG95;E5RI09;A4QMW8;A0A2R8Y879;F5H1C3;A0A2R8YEG5;P13929;P09104	Alpha-enolase;Enolase	ENO1	ENOA_HUMAN Alpha-enolase OS=Homo sapiens OX=9606 GN=ENO1 PE=1 SV=2;A0A024R4F1_HUMAN phosphopyruvate hydratase OS=Homo sapiens OX=9606 GN=HEL-S-17 PE=2 SV=1;A0A2R8Y6G6_HUMAN phosphopyruvate hydratase OS=Homo sapiens OX=9606 GN=ENO1 PE=1 SV=1;K7EM90_HUMAN ph	24	3	3	3	1	2	1	2	1	2	9.9	47.168	2.3	6.5	449360	16271	174150	20426	739.61	7915.8	86621	138770
Q9UBM7;A0A804HI25;A0A804HJQ7;A0A024R5F7;A0A1Y1B909;A8K0D2;A0A8I5KRR9;E9PM00;A0A1Y1BG54;X5DNI9;E9PJ54;A0A804HJI8;X5DRD7;B4E1K5;A0A0S2Z3S3;H0YE57;X5D9E1;A0A1Y1BBN3;A0A804HL56	7-dehydrocholesterol reductase	DHCR7	DHCR7_HUMAN 7-dehydrocholesterol reductase OS=Homo sapiens OX=9606 GN=DHCR7 PE=1 SV=1;A0A804HI25_HUMAN 7-dehydrocholesterol reductase OS=Homo sapiens OX=9606 GN=DHCR7 PE=1 SV=1;A0A804HJQ7_HUMAN 7-dehydrocholesterol reductase OS=Homo sapiens OX=9606 GN=DHCR	19	2	2	2	0	1	0	1	0	1	6.9	54.489	0	4.6	90340	0	11369	7528.4	0	947.44	0	24319
H3BT36;A0A7I2V2H3;Q53GF5;A0A024RA52;P25787	Proteasome subunit alpha type;Proteasome subunit alpha type-2	PSMA2	H3BT36_HUMAN Proteasome 20S subunit alpha 2 OS=Homo sapiens OX=9606 GN=PSMA2 PE=1 SV=1;A0A7I2V2H3_HUMAN Proteasome subunit alpha type OS=Homo sapiens OX=9606 PE=1 SV=1;Q53GF5_HUMAN Proteasome subunit alpha type (Fragment) OS=Homo sapiens OX=9606 PE=2 SV=1;	5	1	1	1	1	1	1	1	1	1	43.8	5.0107	43.8	43.8	16593	3666.7	10630	5531	1222.2	3543.4	3314.2	14533
P09651;A0A024RB53;A0A7I2V3R8;F8W6I7;A0A7I2V3W0;Q6IPF2;A0A7I2V2L6;F8VTQ5;Q0VAC0;Q9BSM5;A0A7I2YQX9;B4E0B5;B4DP35;Q32P51;F8VZ49;F8W646;A0A2R8Y4L2;H0YH80;A0A7I2YQ85;A0A7I2V5U9;Q3MI39;A0A7I2YQY2;A0A7I2V453;A0A7I2V2R4;A0A7I2V3K5;A0A7I2V661;A0A7I2V2M7;A0A7I2V497;A0A7I2V360;A0A7I2V459;A0A7I2V2Q7;A0A7I2V5L7;A0A7I2V334;A0A7I2V666;A0A7I2V520;A0A7I2V5P1;A0A7I2V4E2;A0A7I2V2X1;A0A7I2V4P7;A0A7I2V5N7;A0A7I2V2F1;…	Heterogeneous nuclear ribonucleoprotein A1;Heterogeneous nuclear ribonucleoprotein A1, N-terminally processed;Heterogeneous nuclear ribonucleoprotein A1-like 2	HNRNPA1;HNRPA1;HNRNPA1L2	ROA1_HUMAN Heterogeneous nuclear ribonucleoprotein A1 OS=Homo sapiens OX=9606 GN=HNRNPA1 PE=1 SV=5;A0A024RB53_HUMAN Epididymis secretory sperm binding protein OS=Homo sapiens OX=9606 PE=2 SV=1;A0A7I2V3R8_HUMAN Heterogeneous nuclear ribonucleoprotein A1 OS=	43	14	14	13	14	8	14	8	13	7	35.8	38.746	35.8	28.2	8179800	7474700	284910	454430	415260	15829	8686800	600200
F8VVM2;Q8NCF7;Q53HC3;B2RE88;A0A024RBE8;A0A024RBH9;Q00325	Phosphate carrier protein, mitochondrial	SLC25A3	F8VVM2_HUMAN Solute carrier family 25 member 3 OS=Homo sapiens OX=9606 GN=SLC25A3 PE=1 SV=1;Q8NCF7_HUMAN Solute carrier family 25 member 3 OS=Homo sapiens OX=9606 PE=2 SV=1;Q53HC3_HUMAN Solute carrier family 25 member 3 (Fragment) OS=Homo sapiens OX=9606 P	7	1	1	1	1	1	1	1	1	1	3.7	36.161	3.7	3.7	217800	59057	48226	12100	3281	2679.2	57190	65239
A0A0G2JL47;A0A7P0MQS5;A0A1U9X7A9;A0A1U9X7A6;A0A024RCM4;A0A0G2JK23;A0A7I2V508;P46379;F6S6P2;X6REW1;A0A0G2JJM1	Large proline-rich protein BAG6	BAG6	A0A0G2JL47_HUMAN Large proline-rich protein BAG6 OS=Homo sapiens OX=9606 GN=BAG6 PE=1 SV=1;A0A7P0MQS5_HUMAN Large proline-rich protein BAG6 OS=Homo sapiens OX=9606 GN=BAG6 PE=1 SV=1;A0A1U9X7A9_HUMAN Large proline-rich protein BAG6 OS=Homo sapiens OX=9606 P	11	2	2	2	1	2	1	2	1	2	2.7	113.46	1.5	2.7	224950	6017.4	119120	7757	207.5	4107.5	7613.2	148610
B4DZZ8;A0A8V8TNV9;B4DVK8;A0A8V8TM21;A0A1U9X8L9;A0A1U9X8K3;A0A1U9X8J5;A0A024RCX7;Q92504	Zinc transporter SLC39A7	SLC39A7	B4DZZ8_HUMAN cDNA FLJ52943, highly similar to Zinc transporter SLC39A7 OS=Homo sapiens OX=9606 PE=2 SV=1;A0A8V8TNV9_HUMAN Solute carrier family 39 member 7 OS=Homo sapiens OX=9606 GN=SLC39A7 PE=1 SV=1;B4DVK8_HUMAN cDNA FLJ54178, highly similar to Zinc tran	9	1	1	1	1	1	1	1	1	1	3.7	39.599	3.7	3.7	64739	3077.3	11204	8092.3	384.67	1400.4	3222.2	6166.5
A0A5C2G1L1;A0A5C2GBX0;A0A5C2GS21;A0A5C2GL22;A0A5C2GK32;A0A5C2GIW6;A0A5C2GIH9;A0A5C2GI33;A0A5C2G6N1;A0A5C2GTL9;A0A5C2GSE1;A0A5C2G8Y0;A0A5C2GLP2;A0A5C2G1Z7;A2NJV5;A0A0A0MRZ7;A0A5C2GTE9;A0A075B6S2;A0A5C2GJI2;A0A5C2GID7;A0A5C2GUW2;A0A5C2GUP9;A0A5C2GLS3;A0A5C2GUC4;A0A5C2G5N4;A0A5C2GA92;A0A5C2G6R6;A0A5C2GY75;A0A5C2H0D5;A0A5C2GKM9;A0A5C2FY16;A0A5C2GAD6;A0A5C2GAH2;A0A5C2FUR6;A0A5C2H1R9;A0A5C2GRB4;A0A5C2G…		IGKV A18;IGKV2D-26;IGKV2D-29	A0A5C2G1L1_HUMAN IGL c3022_light_IGKV2D-29_IGKJ2 (Fragment) OS=Homo sapiens OX=9606 PE=2 SV=1;A0A5C2GBX0_HUMAN IGL c163_light_IGKV2D-29_IGKJ2 (Fragment) OS=Homo sapiens OX=9606 PE=2 SV=1;A0A5C2GS21_HUMAN IG c482_light_IGKV2D-29_IGKJ1 (Fragment) OS=Homo sap	72	3	2	2	3	3	2	2	2	2	18.2	11.977	18.2	18.2	275780	109420	165670	39396	15631	23667	144610	197320
H0YN88;A0A075B716;H3BNC9;P08708;H0YN73	40S ribosomal protein S17	RPS17	H0YN88_HUMAN Small ribosomal subunit protein eS17 OS=Homo sapiens OX=9606 GN=RPS17 PE=1 SV=1;A0A075B716_HUMAN Small ribosomal subunit protein eS17 OS=Homo sapiens OX=9606 GN=RPS17 PE=1 SV=1;H3BNC9_HUMAN Small ribosomal subunit protein eS17 OS=Homo sapiens	5	2	2	2	2	2	2	2	2	2	14.7	15.919	14.7	14.7	268510	211440	44388	44751	35241	7397.9	280450	32094
A0A075B780;Q05D48;B4DRY5;Q4LE60;O14787;B3KPC8	Transportin-2	TNPO2;TNPO2 variant protein	A0A075B780_HUMAN Transportin 2 OS=Homo sapiens OX=9606 GN=TNPO2 PE=1 SV=1;Q05D48_HUMAN TNPO2 protein (Fragment) OS=Homo sapiens OX=9606 GN=TNPO2 PE=2 SV=1;B4DRY5_HUMAN cDNA FLJ54538, highly similar to Transportin-2 OS=Homo sapiens OX=9606 PE=2 SV=1;Q4LE60_	6	2	1	1	1	1	1	0	1	0	4	86.54	2.5	1.6	59775	708.05	0	1707.9	20.23	0	882.55	0
A8YPS4;K9JHF7;K0A0T3;K0A0R6;K0A0R1;K0A0Q6;J9ZZF1;J9ZZ69;J9ZZ64;J9ZZ26;J9ZZ22;I7L128;I7ITT0;G1AUC3;G0TQY4;D5L848;D3KDA6;A6PZ61;A6PZ60;A6PZ59;A0A9E9NIY0;A0A1Z1VMX2;A0A1U9WYQ7;A0A290WK19;A0A1S6GND7;A0A1L3H055;A0A1L3H054;A0A1L3H052;A0A1L3H051;A0A1S6GNE8;A0A1J0MSA1;K0A0T9;Q9H248;A0A078BQE0;Q9UDZ5;A0A9E8M4D5;A0A9E8M4A8;A0A9E8M490;A0A9E8M488;A0A7T8EIA5;A0A7H1DHN6;A0A7H1DHN5;A0A7H1DHN4;A0A6G9KTK1;A0A3S5X…	Blood group Rh(CE) polypeptide	RHD;RhCE;RHCE	A8YPS4_HUMAN Rhesus blood group D antigen (Fragment) OS=Homo sapiens OX=9606 GN=RHD PE=3 SV=1;K9JHF7_HUMAN Blood group Rh(CE) polypeptide OS=Homo sapiens OX=9606 GN=RhCE PE=2 SV=1;K0A0T3_HUMAN RHCE variant OS=Homo sapiens OX=9606 GN=RHCE PE=2 SV=1;K0A0R6_H	130	1	1	1	1	1	1	1	1	1	16	10.9	16	16	0	0	0	0	0	0	0	0
A0A5C2GMT2;Q9UL79;A0A0G2JQJ0;A0A087WSZ0		IGKV1D-8	A0A5C2GMT2_HUMAN IG c481_light_IGKV1D-8_IGKJ1 (Fragment) OS=Homo sapiens OX=9606 PE=2 SV=1;Q9UL79_HUMAN Myosin-reactive immunoglobulin light chain variable region (Fragment) OS=Homo sapiens OX=9606 PE=2 SV=1;A0A0G2JQJ0_HUMAN Immunoglobulin kappa variable 1	4	1	1	1	0	1	0	1	0	1	22.4	11.805	0	22.4	0	0	0	0	0	0	0	0
V9GYI0;A0A087WT04;U3KQ54;Q6P1K2	Polyamine-modulated factor 1	PMF1;PMF1-BGLAP	V9GYI0_HUMAN Polyamine modulated factor 1 OS=Homo sapiens OX=9606 GN=PMF1 PE=4 SV=1;A0A087WT04_HUMAN PMF1-BGLAP readthrough OS=Homo sapiens OX=9606 GN=PMF1-BGLAP PE=4 SV=1;U3KQ54_HUMAN HCG2044777 OS=Homo sapiens OX=9606 GN=PMF1-BGLAP PE=4 SV=1;PMF1_HUMAN P	4	1	1	1	1	1	1	1	1	1	19.5	9.2963	19.5	19.5	0	0	0	0	0	0	0	0
A0A7I2V4N4;E7EQV3;B4DZW4;A0A087WTT1;P11940;Q9H361;H0YAR2;A0A7I2YQE4;E7ERJ7;A0A7I2YQ90;Q2VIP3;Q3ZCS4;Q5VX58;A0A7I2YQ88;B3KT93;A0A7I2V649;B4DQX0;H0YB86;B1ANR0;H0YAS7;A0A6Q8JFT6;A0A7I2V4L7;A0A7I2V5W9;H0YC10;A0A7I2V598;Q4VXU2;Q6IQ30;H0Y5F5;Q53GL4;H0YEU6;Q59GZ7;A0A7I2V4V6;Q3B867;Q147Y3;A0A6I8PLA1;Q15164;H0YB75;A0A6I8PS38;H0YAS6;Q13310	Polyadenylate-binding protein;Polyadenylate-binding protein 1;Polyadenylate-binding protein 3	PABPC1;PABPC3	A0A7I2V4N4_HUMAN Polyadenylate-binding protein OS=Homo sapiens OX=9606 GN=PABPC1 PE=1 SV=1;E7EQV3_HUMAN Polyadenylate-binding protein OS=Homo sapiens OX=9606 GN=PABPC1 PE=1 SV=1;B4DZW4_HUMAN Polyadenylate-binding protein OS=Homo sapiens OX=9606 PE=2 SV=1;A	40	3	3	3	3	3	3	3	3	3	7.8	64.209	7.8	7.8	328680	198690	71745	9960.1	6020.9	2174.1	239690	78162
A0A087WUD3;Q9NRP0	Oligosaccharyltransferase complex subunit OSTC	OSTC	A0A087WUD3_HUMAN Oligosaccharyltransferase complex subunit OS=Homo sapiens OX=9606 GN=OSTC PE=1 SV=1;OSTC_HUMAN Oligosaccharyltransferase complex subunit OSTC OS=Homo sapiens OX=9606 GN=OSTC PE=1 SV=1	2	1	1	1	0	1	0	1	0	1	14.5	9.369	0	14.5	173200	0	22503	86598	0	11251	0	27417
B4DTA2;A0A087WUK2;O14979;B4DGN3	Heterogeneous nuclear ribonucleoprotein D-like	HNRNPDL	B4DTA2_HUMAN cDNA FLJ60148, highly similar to Homo sapiens heterogeneous nuclear ribonucleoprotein D-like (HNRPDL), transcript variant 2, mRNA OS=Homo sapiens OX=9606 PE=2 SV=1;A0A087WUK2_HUMAN Heterogeneous nuclear ribonucleoprotein D like OS=Homo sapiens	4	3	3	3	3	0	3	0	3	0	11.8	30.214	11.8	0	341170	285070	0	26244	21928	0	349120	0
A0A087WXQ8;A0A087WY10;A0A087WUL2;A0A384NL22;P49720	Proteasome subunit beta type-3	PSMB3	A0A087WXQ8_HUMAN Proteasome 20S subunit beta 3 OS=Homo sapiens OX=9606 GN=PSMB3 PE=1 SV=1;A0A087WY10_HUMAN Proteasome 20S subunit beta 3 OS=Homo sapiens OX=9606 GN=PSMB3 PE=1 SV=1;A0A087WUL2_HUMAN Proteasome subunit beta type-3 (Fragment) OS=Homo sapiens O	5	1	1	1	0	1	0	1	0	1	16.8	12.082	0	16.8	13512	0	12878	1930.3	0	1839.7	0	16147
A0A087WUV0			ZN892_HUMAN Zinc finger protein 892 OS=Homo sapiens OX=9606 GN=ZNF892 PE=3 SV=1	1	1	1	1	1	1	1	1	1	1	3.1	59.574	3.1	3.1	0	0	0	0	0	0	0	0
A0A087WUZ3		SPTBN1	A0A087WUZ3_HUMAN Spectrin beta chain OS=Homo sapiens OX=9606 GN=SPTBN1 PE=1 SV=1	1	1	1	1	1	1	1	1	1	1	0.6	274.83	0.6	0.6	0	0	0	0	0	0	0	0
A0A7I2V659;Q53GE9;A0A4D5RAN2;A0A4D5RA98;P68104;Q5VTE0;A0A4D5RBG5;A0A7I2V3H3;A8K9C4;A0A4D5RA76;A0A4D5RAC7;A0A087WVQ9;Q53HM9;Q53GA1;A0A4D5RAC9;Q53G85;Q53HQ7;Q53HR5;Q6IPS9;Q6IPT9;Q6IPN6;A0A7I2V5N4;B4DNE0;A0A087WV01;Q96RE1;A0A4D5RAE2;Q9H2I7;A0A4D5RAB8;B4DV42;Q8IUB0;Q53HR1;Q96CD8;Q16577;Q9NZS6;Q6P4C9;Q05639;Q6P082;Q8TBL1;Q96C29;Q53G89;A0A9L9PYI8;A0A4D5RAR2;Q504Z0;A0A2U3TZH3;A0A9L9PXK0;A0A4D5RA61;A0A4D…	Elongation factor 1-alpha;Elongation factor 1-alpha 1;Putative elongation factor 1-alpha-like 3;Elongation factor 1-alpha 2	EEF1A1;EEF1A1P5;EEF1A1L14;PTI-1;EEF1A2	A0A7I2V659_HUMAN Elongation factor 1-alpha OS=Homo sapiens OX=9606 GN=EEF1A1 PE=1 SV=1;Q53GE9_HUMAN Elongation factor 1-alpha (Fragment) OS=Homo sapiens OX=9606 PE=2 SV=1;A0A4D5RAN2_HUMAN Tr-type G domain-containing protein OS=Homo sapiens OX=9606 PE=3 SV=	76	7	7	7	7	7	7	7	7	7	18.7	49.824	18.7	18.7	4632100	1041900	1048100	220580	49616	49911	1225200	959550
A0A087WVV1;B7Z478;A0A140VJS6;P49721	Proteasome subunit beta type-2	PSMB2	A0A087WVV1_HUMAN Proteasome 20S subunit beta 2 OS=Homo sapiens OX=9606 GN=PSMB2 PE=1 SV=1;B7Z478_HUMAN Proteasome subunit beta OS=Homo sapiens OX=9606 GN=PSMB2 PE=2 SV=1;A0A140VJS6_HUMAN Proteasome subunit beta OS=Homo sapiens OX=9606 PE=2 SV=1;PSB2_HUMAN	4	2	2	2	0	2	0	2	0	2	33.3	9.557	0	33.3	66106	0	40851	11018	0	6808.5	0	37172
A0A590UJS8;B4DGL8;A0A087WW65;B3KM98;A0A0S2Z2Z3;A0A5F9ZA98;O75027;A0A0S2Z367;A0A2R8Y473	ATP-binding cassette sub-family B member 7, mitochondrial	ABCB7	A0A590UJS8_HUMAN ATP binding cassette subfamily B member 7 OS=Homo sapiens OX=9606 GN=ABCB7 PE=1 SV=1;B4DGL8_HUMAN ATP binding cassette subfamily B member 7 (Fragment) OS=Homo sapiens OX=9606 GN=ABCB7 PE=1 SV=1;A0A087WW65_HUMAN ATP binding cassette subfami	9	2	2	2	1	0	1	0	1	0	3.9	76.047	1.2	0	56176	1329.9	0	1812.1	42.899	0	2829.5	0
A0A7I2V641;A0A7P0MW50;A0A087WW66;A0A7I2V523;B2R6D0;Q99460;A0A7I2YQI9;A0A7I2V4X0;Q05BX4;Q05CW6;A0A7I2V2K8;A0A7I2V479;A0A7I2YQY1;A0A7I2V262;A0A7I2V5C8	26S proteasome non-ATPase regulatory subunit 1	PSMD1	A0A7I2V641_HUMAN 26S proteasome non-ATPase regulatory subunit 1 OS=Homo sapiens OX=9606 GN=PSMD1 PE=1 SV=1;A0A7P0MW50_HUMAN 26S proteasome non-ATPase regulatory subunit 1 OS=Homo sapiens OX=9606 GN=PSMD1 PE=1 SV=1;A0A087WW66_HUMAN 26S proteasome non-ATPase	15	2	2	2	1	2	1	2	1	2	3.8	90.581	2.3	3.8	126720	2841	96537	3168	71.025	2413.4	6100.3	124610
A0A087WW82;U3KPV2;E9PKY3;X5D9J6;B4DY51;X5DNN3;B4DT03;X5D7G6;X5D920;X5D2I6;P0CG08;B7ZAQ6	Golgi pH regulator B;Golgi pH regulator A	GPR89B;GPR89A	A0A087WW82_HUMAN G protein-coupled receptor 89B (Fragment) OS=Homo sapiens OX=9606 GN=GPR89B PE=3 SV=1;U3KPV2_HUMAN G protein-coupled receptor 89B (Fragment) OS=Homo sapiens OX=9606 GN=GPR89B PE=3 SV=1;E9PKY3_HUMAN G protein-coupled receptor 89A OS=Homo sa	12	1	1	1	0	0	0	0	0	0	9.4	14.195	0	0	30815	0	0	4402.2	0	0	0	0
A4D1R6;J3KRB3;A0A087WWH0;J3QS96;A0A087WXM6;J3QQT2;J3QLC8;J3KRX5;A0A0A0MRF8;A0A0A6YYL6;A4D1R5;P18621	60S ribosomal protein L17	LOC402695;RPL17;RPL17-C18orf32;LOC202789	A4D1R6_HUMAN Large ribosomal subunit protein uL22 OS=Homo sapiens OX=9606 GN=LOC402695 PE=3 SV=1;J3KRB3_HUMAN Large ribosomal subunit protein uL22 (Fragment) OS=Homo sapiens OX=9606 GN=RPL17 PE=1 SV=3;A0A087WWH0_HUMAN Large ribosomal subunit protein uL22 (	12	1	1	1	1	1	1	1	1	1	15.7	11.903	15.7	15.7	259760	98434	71920	86587	32811	23973	123920	84216
A0A087WZZ7;A0A087WWI0;Q9H2I8	Leucine-rich repeat-containing protein C10orf11	C10orf11	A0A087WZZ7_HUMAN Leucine rich melanocyte differentiation associated (Fragment) OS=Homo sapiens OX=9606 GN=LRMDA PE=1 SV=1;A0A087WWI0_HUMAN Leucine rich melanocyte differentiation associated OS=Homo sapiens OX=9606 GN=LRMDA PE=1 SV=1;LRMDA_HUMAN Leucine-ric	3	1	1	1	1	1	1	1	1	1	9.2	15.021	9.2	9.2	0	0	0	0	0	0	0	0
D6R904;A0A087WWU8;Q5HYB6;B2RDE1;A0A0S2Z4I4;A0A0S2Z4G8;A0A0S2Z4G4;Q5VU61;Q8NAG3;B4DWT5		TPM3;DKFZp686J1372	D6R904_HUMAN Tropomyosin 3 OS=Homo sapiens OX=9606 GN=TPM3 PE=1 SV=1;A0A087WWU8_HUMAN Tropomyosin 3 OS=Homo sapiens OX=9606 GN=TPM3 PE=1 SV=1;Q5HYB6_HUMAN Epididymis luminal protein 189 OS=Homo sapiens OX=9606 GN=DKFZp686J1372 PE=1 SV=1;B2RDE1_HUMAN cDNA,	10	2	2	1	0	2	0	2	0	1	26.3	11.017	0	26.3	100450	0	95416	16742	0	15903	0	118550
H0Y586;Q4G1B8;B0YJ74;A0A087WYS6;Q05DH1;A0A0K0K1K4;O14818;Q8TAA3	Proteasome subunit alpha type;Proteasome subunit alpha type-7;Proteasome subunit alpha type-7-like	PSMA7;PSMA8	H0Y586_HUMAN Proteasome 20S subunit alpha 7 (Fragment) OS=Homo sapiens OX=9606 GN=PSMA7 PE=1 SV=1;Q4G1B8_HUMAN PSMA8 protein OS=Homo sapiens OX=9606 GN=PSMA8 PE=2 SV=1;B0YJ74_HUMAN Proteasome subunit alpha type OS=Homo sapiens OX=9606 GN=PSMA8 PE=3 SV=1;A0	8	1	1	1	1	1	1	1	1	1	7.5	21.103	7.5	7.5	34197	3118	24570	3108.8	283.45	2233.6	2551.6	34777
A0A087WYY5;F8VR82;Q9UPN1;F8VYE8;P36873	Serine/threonine-protein phosphatase;Serine/threonine-protein phosphatase PP1-gamma catalytic subunit	PPP1CC	A0A087WYY5_HUMAN Serine/threonine-protein phosphatase OS=Homo sapiens OX=9606 GN=PPP1CC PE=1 SV=1;F8VR82_HUMAN Serine/threonine-protein phosphatase OS=Homo sapiens OX=9606 GN=PPP1CC PE=1 SV=1;Q9UPN1_HUMAN Serine/threonine-protein phosphatase (Fragment) OS=	5	1	1	1	0	1	0	1	0	1	10	16.214	0	10	49710	0	1161.1	5523.3	0	129.01	0	1455.9
C9JTN9;A0A087WZI0;A1KY36;P27658	Collagen alpha-1(VIII) chain;Vastatin	COL8A1	C9JTN9_HUMAN Collagen type VIII alpha 1 chain (Fragment) OS=Homo sapiens OX=9606 GN=COL8A1 PE=1 SV=8;A0A087WZI0_HUMAN Collagen type VIII alpha 1 chain (Fragment) OS=Homo sapiens OX=9606 GN=COL8A1 PE=1 SV=1;A1KY36_HUMAN Cell proliferation-inducing protein 4	4	1	1	1	0	1	0	1	0	1	7.1	12.463	0	7.1	0	0	0	0	0	0	0	0
A0A087X0G1;B3KX95;Q8IZP7	Heparan-sulfate 6-O-sulfotransferase 3	HS6ST3	A0A087X0G1_HUMAN Heparan-sulfate 6-O-sulfotransferase (Fragment) OS=Homo sapiens OX=9606 GN=HS6ST3 PE=1 SV=1;B3KX95_HUMAN Heparan-sulfate 6-O-sulfotransferase OS=Homo sapiens OX=9606 PE=2 SV=1;H6ST3_HUMAN Heparan-sulfate 6-O-sulfotransferase 3 OS=Homo sapi	3	1	1	1	1	1	1	1	1	1	5.5	28.401	5.5	5.5	0	0	0	0	0	0	0	0
A0A087X0K0;P39059	Collagen alpha-1(XV) chain;Restin;Restin-2;Restin-3;Restin-4	COL15A1	A0A087X0K0_HUMAN Collagen type XV alpha 1 chain OS=Homo sapiens OX=9606 GN=COL15A1 PE=1 SV=1;COFA1_HUMAN Collagen alpha-1(XV) chain OS=Homo sapiens OX=9606 GN=COL15A1 PE=1 SV=2	2	1	1	1	0	0	0	0	0	0	1.5	140.06	0	0	0	0	0	0	0	0	0	0
C9JC63;E7EVY0;A0A384NLA7;A0A087X0L7;J3KNA0;Q2M1J6;Q15070	Mitochondrial inner membrane protein OXA1L	OXA1L	C9JC63_HUMAN OXA1L mitochondrial inner membrane protein (Fragment) OS=Homo sapiens OX=9606 GN=OXA1L PE=1 SV=2;E7EVY0_HUMAN OXA1L mitochondrial inner membrane protein OS=Homo sapiens OX=9606 GN=OXA1L PE=1 SV=1;A0A384NLA7_HUMAN Epididymis secretory sperm bin	7	1	1	1	0	0	0	0	0	0	10.7	12.728	0	0	17057	0	0	2436.7	0	0	0	0
M0R0Y6;M0QYQ7;M0R0N3;M0R019;M0R2T0;B4DEG4;A0A087X0X3;P52272	Heterogeneous nuclear ribonucleoprotein M	HNRNPM	M0R0Y6_HUMAN Heterogeneous nuclear ribonucleoprotein M OS=Homo sapiens OX=9606 GN=HNRNPM PE=1 SV=1;M0QYQ7_HUMAN Heterogeneous nuclear ribonucleoprotein M (Fragment) OS=Homo sapiens OX=9606 GN=HNRNPM PE=1 SV=1;M0R0N3_HUMAN Heterogeneous nuclear ribonucleopr	8	2	2	2	2	2	2	2	2	2	27.3	10.739	27.3	27.3	221510	55596	115970	55379	13899	28992	79235	120480
A0A087X192		ALDH3B1	A0A087X192_HUMAN Aldehyde dehydrogenase 3 family member B1 (Fragment) OS=Homo sapiens OX=9606 GN=ALDH3B1 PE=1 SV=1	1	1	1	1	0	1	0	1	0	1	6.2	23.313	0	6.2	59728	0	6785.6	7466	0	848.2	0	8508.6
A0A087X1D7;A8K7Z6;A8K3S2;Q9H3C7	Gametogenetin-binding protein 2	GGNBP2	A0A087X1D7_HUMAN Gametogenetin-binding protein 2 (Fragment) OS=Homo sapiens OX=9606 GN=GGNBP2 PE=1 SV=1;A8K7Z6_HUMAN Gametogenetin-binding protein 2 OS=Homo sapiens OX=9606 PE=2 SV=1;A8K3S2_HUMAN Gametogenetin-binding protein 2 OS=Homo sapiens OX=9606 PE=2	4	1	1	1	0	1	0	1	0	1	10.1	17.724	0	10.1	0	0	0	0	0	0	0	0
B9DI78;H0YBC0;A0A0C4DGZ2;Q6ZS45;Q7Z5E6;H7BY63;H0YBA5;A0A087X2A7;Q6P9G8;Q8NB25	Protein FAM184A	FAM184A	B9DI78_HUMAN Family with sequence similarity 184 member A (Fragment) OS=Homo sapiens OX=9606 GN=FAM184A PE=1 SV=1;H0YBC0_HUMAN Family with sequence similarity 184 member A (Fragment) OS=Homo sapiens OX=9606 GN=FAM184A PE=1 SV=1;A0A0C4DGZ2_HUMAN Family with	10	1	1	1	0	1	0	1	0	1	10.9	19.156	0	10.9	0	0	0	0	0	0	0	0
H0YJC0;V9HW24;A0A087X2I1;P62333;H0YJE9;H0YJT1;H0YJS8	26S protease regulatory subunit 10B	PSMC6;HEL-S-73	H0YJC0_HUMAN Proteasome 26S subunit, ATPase 6 (Fragment) OS=Homo sapiens OX=9606 GN=PSMC6 PE=1 SV=1;V9HW24_HUMAN Epididymis secretory protein Li 73 OS=Homo sapiens OX=9606 GN=HEL-S-73 PE=2 SV=1;A0A087X2I1_HUMAN Proteasome 26S subunit, ATPase 6 OS=Homo sapi	7	2	2	2	1	2	1	2	1	2	11.5	29.541	5.3	11.5	118530	7128.7	51746	9877.5	594.06	4312.1	21918	33355
A0A3B3ISH2;A0A0A0MQY7;Q5VU97	VWFA and cache domain-containing protein 1	CACHD1	A0A3B3ISH2_HUMAN Cache domain containing 1 OS=Homo sapiens OX=9606 GN=CACHD1 PE=1 SV=1;A0A0A0MQY7_HUMAN Cache domain containing 1 OS=Homo sapiens OX=9606 GN=CACHD1 PE=1 SV=1;CAHD1_HUMAN VWFA and cache domain-containing protein 1 OS=Homo sapiens OX=9606 GN=	3	1	1	1	0	0	0	0	0	0	1	127.25	0	0	217260	0	0	3950.2	0	0	0	0
A0A0A0MQZ2		SYNGAP1	A0A0A0MQZ2_HUMAN Synaptic Ras GTPase activating protein 1 (Fragment) OS=Homo sapiens OX=9606 GN=SYNGAP1 PE=1 SV=1	1	1	1	1	1	1	1	1	1	1	0.8	141.96	0.8	0.8	116510	62061	2148.6	1910.1	1017.4	35.223	42335	7900.8
M0R3F1;A8K3W4;A0A0A0MRA5;B7Z4B8;A8K6U7;A8K5K0;Q9BUJ2;M0QYZ0;B3KM60	Heterogeneous nuclear ribonucleoprotein U-like protein 1	HNRNPUL1	M0R3F1_HUMAN Heterogeneous nuclear ribonucleoprotein U like 1 (Fragment) OS=Homo sapiens OX=9606 GN=HNRNPUL1 PE=1 SV=1;A8K3W4_HUMAN cDNA FLJ75163, highly similar to Homo sapiens heterogeneous nuclear ribonucleoprotein U-like 1 (HNRPUL1), transcript variant	9	4	4	4	4	1	4	1	4	1	10.5	71.611	10.5	2.3	467540	434590	8713.9	16122	14986	300.48	565410	5966.6
A0A0A0MRM2;A0AVL2;Q86VF7	Nebulin-related-anchoring protein	NRAP	A0A0A0MRM2_HUMAN Nebulin related anchoring protein OS=Homo sapiens OX=9606 GN=NRAP PE=1 SV=1;A0AVL2_HUMAN NRAP protein OS=Homo sapiens OX=9606 GN=NRAP PE=2 SV=1;NRAP_HUMAN Nebulin-related-anchoring protein OS=Homo sapiens OX=9606 GN=NRAP PE=1 SV=2	3	1	1	1	1	1	1	1	1	1	1	197.2	1	1	0	0	0	0	0	0	0	0
A0A0A0MRN4;Q5BKZ1	DBIRD complex subunit ZNF326	ZNF326	A0A0A0MRN4_HUMAN Zinc finger protein 326 OS=Homo sapiens OX=9606 GN=ZNF326 PE=1 SV=1;ZN326_HUMAN DBIRD complex subunit ZNF326 OS=Homo sapiens OX=9606 GN=ZNF326 PE=1 SV=2	2	1	1	1	1	1	1	1	1	1	3.2	55.57	3.2	3.2	62111	37129	22228	2823.2	1687.7	1010.4	55184	16761
Q4W5H1;D7EZH4;Q86UA8;B7ZAX9;B4DZC0;A0A0A0MRP6;B7ZLQ5;O60264;P28370	SWI/SNF-related matrix-associated actin-dependent regulator of chromatin subfamily A member 5;Probable global transcription activator SNF2L1	SMARCA5;SMARCA1	Q4W5H1_HUMAN Uncharacterized protein SMARCA5 (Fragment) OS=Homo sapiens OX=9606 GN=SMARCA5 PE=4 SV=1;D7EZH4_HUMAN SNF2LT OS=Homo sapiens OX=9606 PE=2 SV=1;Q86UA8_HUMAN SMARCA1 protein (Fragment) OS=Homo sapiens OX=9606 GN=SMARCA1 PE=2 SV=2;B7ZAX9_HUMAN cDN	9	1	1	1	1	1	1	1	1	1	2.7	42.93	2.7	2.7	0	0	0	0	0	0	0	0
A0A0A0MRQ5;A0A384NPQ2;Q06830;H7C3T4;A0A0A0MSI0;B2R4P2;V9HW63;Q13162	Peroxiredoxin-1;Peroxiredoxin-4	PRDX1;PRDX4;HEL-S-97n	A0A0A0MRQ5_HUMAN Peroxiredoxin 1 OS=Homo sapiens OX=9606 GN=PRDX1 PE=1 SV=1;A0A384NPQ2_HUMAN Epididymis secretory sperm binding protein OS=Homo sapiens OX=9606 PE=2 SV=1;PRDX1_HUMAN Peroxiredoxin-1 OS=Homo sapiens OX=9606 GN=PRDX1 PE=1 SV=1;H7C3T4_HUMAN Pe	8	2	2	2	2	1	2	1	2	1	35.1	10.676	35.1	12.4	541070	116230	123740	60119	12914	13749	131280	189010
A0A0A0MRS6;B7ZKR8;B7ZKS3;Q86UV5	Ubiquitin carboxyl-terminal hydrolase 48	USP48	A0A0A0MRS6_HUMAN ubiquitinyl hydrolase 1 OS=Homo sapiens OX=9606 GN=USP48 PE=1 SV=1;B7ZKR8_HUMAN ubiquitinyl hydrolase 1 OS=Homo sapiens OX=9606 GN=USP48 PE=2 SV=1;B7ZKS3_HUMAN Ubiquitin carboxyl-terminal hydrolase 48 OS=Homo sapiens OX=9606 GN=USP48 PE=2	4	1	1	1	0	1	0	1	0	1	3.3	59.439	0	3.3	10360000	0	4092800	357240	0	141130	0	5310600
H7C0U5;F5H7B7;A0A0A0MT16;Q86UQ4	ATP-binding cassette sub-family A member 13	ABCA13	H7C0U5_HUMAN ATP binding cassette subfamily A member 13 (Fragment) OS=Homo sapiens OX=9606 GN=ABCA13 PE=1 SV=2;F5H7B7_HUMAN ATP binding cassette subfamily A member 13 (Fragment) OS=Homo sapiens OX=9606 GN=ABCA13 PE=1 SV=2;A0A0A0MT16_HUMAN ATP binding casse	4	1	1	1	0	1	0	1	0	1	1.8	133.46	0	1.8	0	0	0	0	0	0	0	0
D6RDV0;D6RA37;A0A0A0MTC2;D6RIY7;Q13454	Tumor suppressor candidate 3	TUSC3	D6RDV0_HUMAN Tumor suppressor candidate 3 OS=Homo sapiens OX=9606 GN=TUSC3 PE=1 SV=1;D6RA37_HUMAN Tumor suppressor candidate 3 OS=Homo sapiens OX=9606 GN=TUSC3 PE=1 SV=1;A0A0A0MTC2_HUMAN Tumor suppressor candidate 3 (Fragment) OS=Homo sapiens OX=9606 GN=TU	5	1	1	1	0	1	0	1	0	1	5.4	31.869	0	5.4	0	0	0	0	0	0	0	0
A0A0B4J1Z1;B4DEK2;C9JAB2;Q16629;A0A087X2D0;Q8NB80;B2R6F3;P84103	Serine/arginine-rich splicing factor 7;Serine/arginine-rich splicing factor 3	SRSF7;SRSF3;SFRS3	A0A0B4J1Z1_HUMAN Serine and arginine rich splicing factor 7 OS=Homo sapiens OX=9606 GN=SRSF7 PE=1 SV=1;B4DEK2_HUMAN cDNA FLJ59182, highly similar to Splicing factor, arginine/serine-rich 7 OS=Homo sapiens OX=9606 PE=2 SV=1;C9JAB2_HUMAN Serine and arginine	8	2	2	2	2	1	2	1	2	1	16.8	15.763	16.8	6.6	150110	143610	6498.2	18764	17951	812.28	167370	19786
A0A0B4J213;A0A0C4DH44;E5RI99;P62888	60S ribosomal protein L30	RPL30	A0A0B4J213_HUMAN Large ribosomal subunit protein eL30 OS=Homo sapiens OX=9606 GN=RPL30 PE=1 SV=1;A0A0C4DH44_HUMAN Large ribosomal subunit protein eL30 OS=Homo sapiens OX=9606 GN=RPL30 PE=1 SV=1;E5RI99_HUMAN Large ribosomal subunit protein eL30 (Fragment) O	4	1	1	1	1	1	1	1	1	1	31.4	5.5553	31.4	31.4	187100	2134.5	113650	62365	711.51	37885	1877.1	144350
B0YIW1;A8K9M4;A0A0B4RUS7;Q6Q788	Apolipoprotein A-V	APOA5	B0YIW1_HUMAN Apolipoprotein A-V variant 3 OS=Homo sapiens OX=9606 GN=APOA5 PE=2 SV=1;A8K9M4_HUMAN cDNA FLJ75539, highly similar to Homo sapiens apolipoprotein A-V (APOA5) gene OS=Homo sapiens OX=9606 PE=2 SV=1;A0A0B4RUS7_HUMAN Apolipoprotein A-V, isoform C	4	1	1	1	1	0	1	0	1	0	4.7	40.923	4.7	0	0	0	0	0	0	0	0	0
A0A8I5KS71;A0A8J8YYJ1;B2RCX0;Q5VXV3;A0A0C4DFV9;Q01105;P0DME0	Protein SET;Protein SETSIP	SET;SETSIP	A0A8I5KS71_HUMAN SET nuclear proto-oncogene OS=Homo sapiens OX=9606 GN=SET PE=1 SV=1;A0A8J8YYJ1_HUMAN SET nuclear proto-oncogene OS=Homo sapiens OX=9606 GN=SET PE=1 SV=1;B2RCX0_HUMAN cDNA, FLJ96345, Homo sapiens SET translocation (myeloid leukemia-associat	7	2	2	2	2	1	2	1	2	1	11.6	26.779	11.6	5.6	186530	113280	1451.8	26647	16183	207.41	145120	2395.9
C9J9K3;A0A8V8TMX1;Q96RS2;A0A0C4DG17;A0A8V8TLA4;P08865;A0A8V8TMP3;A0A8I5KQE6;F8WD59	40S ribosomal protein SA	RPSA	C9J9K3_HUMAN 40S ribosomal protein SA (Fragment) OS=Homo sapiens OX=9606 GN=RPSA PE=1 SV=8;A0A8V8TMX1_HUMAN 40S ribosomal protein SA OS=Homo sapiens OX=9606 GN=RPSA PE=1 SV=1;Q96RS2_HUMAN Small ribosomal subunit protein uS2 OS=Homo sapiens OX=9606 GN=RPSA	9	3	3	3	3	3	3	3	3	3	16.3	29.404	16.3	16.3	427750	254880	34299	32904	19606	2638.4	365980	48941
Q5H9Q3;A0A0U4DFW1;A0A5F9ZHI3;F5H422;A0A0U3MX95;A0A5F9ZHR3;F5GXQ8;A0A5F9ZI52;Q7RTM4;A0A0C4DG40;Q8NF91	Nesprin-1	DKFZp781J13156;SYNE1	Q5H9Q3_HUMAN Uncharacterized protein DKFZp781J13156 OS=Homo sapiens OX=9606 GN=DKFZp781J13156 PE=2 SV=1;A0A0U4DFW1_HUMAN CPG2 short variant OS=Homo sapiens OX=9606 PE=2 SV=1;A0A5F9ZHI3_HUMAN Spectrin repeat containing nuclear envelope protein 1 (Fragment)	11	1	1	1	0	1	0	1	0	1	2.5	55.564	0	2.5	0	0	0	0	0	0	0	0
A0A0C4DGH5;A8K8U1;Q86VP6;B3KMG3;H0YH27	Cullin-associated NEDD8-dissociated protein 1	CAND1	A0A0C4DGH5_HUMAN Cullin associated and neddylation dissociated 1 (Fragment) OS=Homo sapiens OX=9606 GN=CAND1 PE=1 SV=1;A8K8U1_HUMAN cDNA FLJ77762, highly similar to Homo sapiens cullin-associated and neddylation-dissociated 1 (CAND1), mRNA OS=Homo sapiens	5	4	4	4	3	1	3	1	3	1	6.9	85.408	4.9	1.6	150040	6648.1	3156.7	3847.1	170.46	80.94	2632	2730.4
K7EQ66;K7ELZ9;K7ENM2;A0A0C4DGP7;K7EMW4;B2RA56;Q969V3	Nicalin	NCLN	K7EQ66_HUMAN Nicalin (Fragment) OS=Homo sapiens OX=9606 GN=NCLN PE=1 SV=1;K7ELZ9_HUMAN Nicalin (Fragment) OS=Homo sapiens OX=9606 GN=NCLN PE=1 SV=1;K7ENM2_HUMAN BOS complex subunit NCLN (Fragment) OS=Homo sapiens OX=9606 GN=NCLN PE=1 SV=1;A0A0C4DGP7_HUMAN	7	2	2	2	1	1	1	1	1	1	25.5	12.478	12.7	12.7	116950	2462.1	19491	19492	410.34	3248.5	6378	23194
R4GMR9;R4GN74;R4GNC2;R4GN63;A0A1B0GX61;R4GMW0;A0A0C4DGR6;Q96NB2	Sideroflexin-2	SFXN2	R4GMR9_HUMAN Sideroflexin 2 OS=Homo sapiens OX=9606 GN=SFXN2 PE=1 SV=1;R4GN74_HUMAN Sideroflexin 2 (Fragment) OS=Homo sapiens OX=9606 GN=SFXN2 PE=1 SV=1;R4GNC2_HUMAN Sideroflexin 2 (Fragment) OS=Homo sapiens OX=9606 GN=SFXN2 PE=1 SV=1;R4GN63_HUMAN Siderofl	8	1	1	1	1	0	1	0	1	0	11.6	12.896	11.6	0	20121	2196.2	0	3353.5	366.04	0	2737.5	0
P39656;A0A0C4DGS1;U3KQ84	Dolichyl-diphosphooligosaccharide--protein glycosyltransferase 48 kDa subunit	DDOST	OST48_HUMAN Dolichyl-diphosphooligosaccharide--protein glycosyltransferase 48 kDa subunit OS=Homo sapiens OX=9606 GN=DDOST PE=1 SV=4;A0A0C4DGS1_HUMAN Dolichyl-diphosphooligosaccharide--protein glycosyltransferase 48 kDa subunit OS=Homo sapiens OX=9606 GN=D	3	2	2	2	1	2	1	2	1	2	4.8	50.8	2.4	4.8	205870	443.91	15778	8950.9	19.3	686.01	1970.4	8716.5
H7C3Z6;E7EX83;Q5MD60;H7C0P6;E7ENQ1;H7C360;V9HWH3;E7EN19;B7Z3V5;Q53TX8;B7Z388;A0A0D9SEY1;G5E948;O95819	Mitogen-activated protein kinase kinase kinase kinase 4	MAP4K4;HEL-S-31	H7C3Z6_HUMAN Mitogen-activated protein kinase kinase kinase kinase 4 (Fragment) OS=Homo sapiens OX=9606 GN=MAP4K4 PE=1 SV=1;E7EX83_HUMAN Mitogen-activated protein kinase kinase kinase kinase 4 OS=Homo sapiens OX=9606 GN=MAP4K4 PE=1 SV=1;Q5MD60_HUMAN Mitoge	14	1	1	1	1	1	1	1	1	1	2.7	31.124	2.7	2.7	1266200	205050	259580	84415	13670	17305	285180	309930
O00571;A0A0D9SFB3;A0A2R8Y645;A0A2R8Y774;Q59GX6;A0A2R8Y4A4;B5BTY4;A0A2U3TZJ9;A0A2R8YFS5;A0A2R8YFR4;A0A0D9SG12;A0A2R8YCW1;A0A2R8YF78;F6S8Q4;A0A2R8Y5G6;A0A2R8Y7T2;A0A2R8YDT5;Q5S4N1;A0A0D9SF53;A0A0J9YVQ7;A0A087WVZ1;A0A2R8YDH3;B4E132;O15523;B4DLU5	ATP-dependent RNA helicase DDX3X;ATP-dependent RNA helicase DDX3Y	DDX3X;DDX3Y	DDX3X_HUMAN ATP-dependent RNA helicase DDX3X OS=Homo sapiens OX=9606 GN=DDX3X PE=1 SV=3;A0A0D9SFB3_HUMAN RNA helicase OS=Homo sapiens OX=9606 GN=DDX3X PE=1 SV=1;A0A2R8Y645_HUMAN RNA helicase OS=Homo sapiens OX=9606 GN=DDX3X PE=1 SV=1;A0A2R8Y774_HUMAN RNA h	25	6	6	6	5	3	5	3	5	3	11	73.243	9.5	5.1	390000	174700	71688	10000	4479.6	1838.2	101840	198610
A0A0D9SFE5;Q6DC98;B4DZT3;E9PBF6;P20700	Lamin-B1	LMNB1	A0A0D9SFE5_HUMAN Lamin B1 OS=Homo sapiens OX=9606 GN=LMNB1 PE=1 SV=1;Q6DC98_HUMAN LMNB1 protein (Fragment) OS=Homo sapiens OX=9606 GN=LMNB1 PE=2 SV=1;B4DZT3_HUMAN cDNA FLJ50934, highly similar to Lamin-B1 OS=Homo sapiens OX=9606 PE=2 SV=1;E9PBF6_HUMAN Lami	5	1	1	1	0	1	0	1	0	1	4	37.581	0	4	24873	0	13236	994.93	0	529.44	0	18633
A0A0D9SGF8;A0A1B0GTC0;A0A0E3D6M1		MAGI2	A0A0D9SGF8_HUMAN Membrane associated guanylate kinase, WW and PDZ domain containing 2 OS=Homo sapiens OX=9606 GN=MAGI2 PE=1 SV=1;A0A1B0GTC0_HUMAN Membrane associated guanylate kinase, WW and PDZ domain containing 2 OS=Homo sapiens OX=9606 GN=MAGI2 PE=1 SV=	3	1	1	1	0	0	0	0	0	0	1.1	122.24	0	0	0	0	0	0	0	0	0	0
P0DMV8;P0DMV9;A0A0G2JIW1;A8K5I0;Q59EJ3;A0A1U9X7W4;B4DNT8;B4DI39;B4DFN9;B4DWK5;B4E388;B4E1S9;B4DVU9;V9GZ37;B3KTT5;B4DNV4;B4E1T6;Q9UQC1;B4DNX1	Heat shock 70 kDa protein 1A;Heat shock 70 kDa protein 1B	HSPA1A;HSPA1B;HEL-S-103	HS71A_HUMAN Heat shock 70 kDa protein 1A OS=Homo sapiens OX=9606 GN=HSPA1A PE=1 SV=1;HS71B_HUMAN Heat shock 70 kDa protein 1B OS=Homo sapiens OX=9606 GN=HSPA1B PE=1 SV=1;A0A0G2JIW1_HUMAN Heat shock 70 kDa protein 1B OS=Homo sapiens OX=9606 GN=HSPA1B PE=1 S	19	17	17	10	16	17	16	17	10	10	28.1	70.051	26.7	28.1	15725000	4323000	6966000	491420	135090	217690	5307600	7861600
A8MZ84;A0A0G2JNK8;A0A0G2JMI0		LAIR1	A8MZ84_HUMAN Leukocyte associated immunoglobulin like receptor 1 OS=Homo sapiens OX=9606 GN=LAIR1 PE=1 SV=2;A0A0G2JNK8_HUMAN Leukocyte-associated immunoglobulin-like receptor 1 OS=Homo sapiens OX=9606 GN=LAIR1 PE=1 SV=1;A0A0G2JMI0_HUMAN Leukocyte-associate	3	1	1	1	1	1	1	1	1	1	3.3	29.69	3.3	3.3	694730	260410	4489.5	49623	18601	320.68	117060	15417
A0A1B0GUS9;A0A0J9YY76;H0Y7L4;A0A2R8YG57;A0A0J9YWQ8;A0A1B0GUN9;B1AK53	Espin	ESPN	A0A1B0GUS9_HUMAN Espin (Fragment) OS=Homo sapiens OX=9606 GN=ESPN PE=1 SV=1;A0A0J9YY76_HUMAN Espin (Fragment) OS=Homo sapiens OX=9606 GN=ESPN PE=1 SV=4;H0Y7L4_HUMAN Espin (Fragment) OS=Homo sapiens OX=9606 GN=ESPN PE=1 SV=1;A0A2R8YG57_HUMAN Espin (Fragment	7	1	1	1	1	1	1	1	1	1	7.4	19.318	7.4	7.4	0	0	0	0	0	0	0	0
A0A0K2FQ02;A0A1B0GTU7;H0YD36;E5KNX5;E5KNW2;E5KNV8;E5KNU5;A8K5G6;P54098	DNA polymerase subunit gamma-1	POLG	A0A0K2FQ02_HUMAN Truncated mitochondrial DNA polymerase gamma catalytic subunit (Fragment) OS=Homo sapiens OX=9606 GN=POLG PE=4 SV=1;A0A1B0GTU7_HUMAN DNA polymerase subunit gamma-1 (Fragment) OS=Homo sapiens OX=9606 GN=POLG PE=1 SV=1;H0YD36_HUMAN DNA polym	9	1	1	1	0	1	0	1	0	1	47.8	2.7982	0	47.8	0	0	0	0	0	0	0	0
Q86TL7;H0Y2W6;A0A0M3M0G7;Q15116	Programmed cell death protein 1	PDCD1	Q86TL7_HUMAN Programmed cell death 1 (Fragment) OS=Homo sapiens OX=9606 PE=2 SV=1;H0Y2W6_HUMAN Programmed cell death 1 (Fragment) OS=Homo sapiens OX=9606 GN=PDCD1 PE=1 SV=8;A0A0M3M0G7_HUMAN Programmed cell death 1 protein OS=Homo sapiens OX=9606 GN=PDCD1 P	4	1	1	1	0	0	0	0	0	0	20.5	13.764	0	0	0	0	0	0	0	0	0	0
A0A0R7FDM1;A8WFP4;Q9Y5U5	Tumor necrosis factor receptor superfamily member 18	TNFRSF18	A0A0R7FDM1_HUMAN Tumor necrosis factor receptor superfamily member 18 isoform 4 OS=Homo sapiens OX=9606 GN=TNFRSF18 PE=2 SV=1;A8WFP4_HUMAN Tumor necrosis factor receptor superfamily, member 18 (Fragment) OS=Homo sapiens OX=9606 GN=TNFRSF18 PE=2 SV=1;TNR18_	3	1	1	1	1	1	1	1	1	1	3.2	36.682	3.2	3.2	176580	149800	26783	10387	8811.8	1575.4	125770	33583
A0A0S2Z359;V9GYG0;A8K787;A0A0S2Z3H3;P12235;Q59EP7;Q9H0C2;A0A0S2Z3C4	ADP/ATP translocase 1;ADP/ATP translocase 4;ADP/ATP translocase 4, N-terminally processed	SLC25A4;SLC25A31	A0A0S2Z359_HUMAN ADP/ATP translocase (Fragment) OS=Homo sapiens OX=9606 GN=SLC25A4 PE=2 SV=1;V9GYG0_HUMAN ADP/ATP translocase OS=Homo sapiens OX=9606 GN=SLC25A4 PE=1 SV=1;A8K787_HUMAN ADP/ATP translocase OS=Homo sapiens OX=9606 PE=2 SV=1;A0A0S2Z3H3_HUMAN A	8	4	1	1	3	4	1	1	1	1	21.2	17.552	19.9	21.2	99593	3510	49385	9053.9	319.09	4489.6	8468.1	31859
B4E1E9;A0A0S2Z382;A0A0S2Z3G3;B4DLN1;Q9UBX3;A0A0S2Z3I3;F6RGN5	Mitochondrial dicarboxylate carrier	SLC25A10	B4E1E9_HUMAN cDNA FLJ61034, highly similar to Mitochondrial dicarboxylate carrier OS=Homo sapiens OX=9606 PE=2 SV=1;A0A0S2Z382_HUMAN Solute carrier family 25 member 10 isoform 2 (Fragment) OS=Homo sapiens OX=9606 GN=SLC25A10 PE=2 SV=1;A0A0S2Z3G3_HUMAN Solu	7	3	3	3	2	3	2	3	2	3	17.2	26.541	10.7	17.2	155260	11679	17955	11943	898.38	1381.2	11895	13163
H7C5W9;A0A0S2Z3L2;P16615;A8K9K1;Q93084	Sarcoplasmic/endoplasmic reticulum calcium ATPase 2;Calcium-transporting ATPase;Sarcoplasmic/endoplasmic reticulum calcium ATPase 3	ATP2A2;ATP2A3	H7C5W9_HUMAN P-type Ca(2+) transporter (Fragment) OS=Homo sapiens OX=9606 GN=ATP2A2 PE=1 SV=1;A0A0S2Z3L2_HUMAN P-type Ca(2+) transporter (Fragment) OS=Homo sapiens OX=9606 GN=ATP2A2 PE=2 SV=1;AT2A2_HUMAN Sarcoplasmic/endoplasmic reticulum calcium ATPase 2	5	2	2	2	2	1	2	1	2	1	3	102.48	3	1.6	146700	52645	4053.1	3577.9	1284	98.855	100380	10033
B4DRR0;A0A0S2Z428;P02538;B4DRU6;A8K2I0;B4DWU6;F8W0C6;A0A0S2Z427;B4DXK4	Keratin, type II cytoskeletal 6A	KRT6A	B4DRR0_HUMAN cDNA FLJ53910, highly similar to Keratin, type II cytoskeletal 6A OS=Homo sapiens OX=9606 PE=2 SV=1;A0A0S2Z428_HUMAN HCG2039812, isoform CRA_b (Fragment) OS=Homo sapiens OX=9606 GN=KRT6A PE=2 SV=1;K2C6A_HUMAN Keratin, type II cytoskeletal 6A O	9	16	1	1	13	15	1	0	1	0	33.8	57.838	26.5	32	57192	53075	0	1906.4	1769.2	0	66156	0
A0A0S2Z441;B2RBA6;A0A0S2Z4A5;P33993;C6EMX8	DNA helicase;DNA replication licensing factor MCM7	MCM7	A0A0S2Z441_HUMAN Minichromosome maintenance complex component 7 isoform 2 OS=Homo sapiens OX=9606 GN=MCM7 PE=2 SV=1;B2RBA6_HUMAN DNA replication licensing factor MCM7 OS=Homo sapiens OX=9606 GN=MCM7 PE=2 SV=1;A0A0S2Z4A5_HUMAN DNA replication licensing fact	5	2	2	2	2	2	2	2	2	2	20.9	15.97	20.9	20.9	132410	14801	73646	22068	2466.9	12274	15974	81400
A0A0S2Z487;P14923	Junction plakoglobin	JUP	A0A0S2Z487_HUMAN Junction plakoglobin isoform 1 (Fragment) OS=Homo sapiens OX=9606 GN=JUP PE=2 SV=1;PLAK_HUMAN Junction plakoglobin OS=Homo sapiens OX=9606 GN=JUP PE=1 SV=3	2	1	1	1	1	0	1	0	1	0	2.4	81.744	2.4	0	48872	43823	0	1062.4	952.68	0	47009	0
Q8NHX6;Q53HJ4;B2R7C5;A0A0S2Z4T1;A0A0S2Z492;P25205	DNA helicase;DNA replication licensing factor MCM3	HCC5;MCM3	Q8NHX6_HUMAN DNA replication licensing factor MCM3 OS=Homo sapiens OX=9606 GN=HCC5 PE=2 SV=1;Q53HJ4_HUMAN DNA replication licensing factor MCM3 (Fragment) OS=Homo sapiens OX=9606 PE=2 SV=1;B2R7C5_HUMAN DNA replication licensing factor MCM3 OS=Homo sapiens	6	1	1	1	0	1	0	1	0	1	1.8	75.786	0	1.8	13156	0	8192.3	313.23	0	195.06	0	10273
J3KSI4;J3KT75;B4DLH7;A0A0S2Z4W8;A0A291FGC8;A0A291FGE0;B2RB74;Q9H3L2;J3QRD5;J3QW43;B4DMY7;O75352;Q96K24;Q96N63;I3L295;J3QS48;I3L4E0;A0A0S2Z4T4;I3L1D2;Q1HDL3;I3L405;J3KTK8;I3L261;J3QQZ4	Mannose-P-dolichol utilization defect 1 protein	MPDU1;HBEBP2BPA	J3KSI4_HUMAN Mannose-P-dolichol utilization defect 1 OS=Homo sapiens OX=9606 GN=MPDU1 PE=1 SV=1;J3KT75_HUMAN Mannose-P-dolichol utilization defect 1 (Fragment) OS=Homo sapiens OX=9606 GN=MPDU1 PE=1 SV=1;B4DLH7_HUMAN Mannose-P-dolichol utilization defect 1,	24	2	2	2	0	1	0	1	0	1	38.5	5.7856	0	19.2	127410	0	4504	42470	0	1501.3	0	7459.3
A0A0S2Z4Y5;Q5QPK2;H0Y368;O60762;A0A804HIB3;A0A804HJ93;A0A0S2Z4U1;A0A804HIK9;Q5QPJ9	Dolichol-phosphate mannosyltransferase subunit 1	DPM1	A0A0S2Z4Y5_HUMAN Dolichol-phosphate mannosyltransferase subunit 1 (Fragment) OS=Homo sapiens OX=9606 GN=DPM1 PE=2 SV=1;Q5QPK2_HUMAN Dolichol-phosphate mannosyltransferase subunit 1 OS=Homo sapiens OX=9606 GN=DPM1 PE=1 SV=1;H0Y368_HUMAN Dolichol-phosphate m	9	2	2	1	2	2	2	2	1	1	10.4	29.634	10.4	10.4	1074800	252010	225380	67176	15751	14086	148740	194330
B3KNE7;B3KQF0;A0A0S2Z5M1;Q9UGP8	Translocation protein SEC63 homolog	SEC63	B3KNE7_HUMAN (human) hypothetical protein OS=Homo sapiens OX=9606 PE=2 SV=1;B3KQF0_HUMAN cDNA FLJ90354 fis, clone NT2RP2003390, highly similar to Translocation protein SEC63 homolog OS=Homo sapiens OX=9606 PE=2 SV=1;A0A0S2Z5M1_HUMAN SEC63-like (S. cerevisi	4	1	1	1	0	1	0	1	0	1	4.1	47.93	0	4.1	13986	0	857.33	635.71	0	38.97	0	1075
Q6PJJ3;A0A0U1RQF0;P49327	Fatty acid synthase;[Acyl-carrier-protein] S-acetyltransferase;[Acyl-carrier-protein] S-malonyltransferase;3-oxoacyl-[acyl-carrier-protein] synthase;3-oxoacyl-[acyl-carrier-protein] reductase;3-hydroxyacyl-[acyl-carrier-protein] dehydratase;Enoyl-[acyl-carrier-protein] reductase;Oleoyl-[acyl-carrier-protein] hydrolase	FASN	Q6PJJ3_HUMAN FASN protein (Fragment) OS=Homo sapiens OX=9606 GN=FASN PE=2 SV=1;A0A0U1RQF0_HUMAN Fatty acid synthase OS=Homo sapiens OX=9606 GN=FASN PE=1 SV=1;FAS_HUMAN Fatty acid synthase OS=Homo sapiens OX=9606 GN=FASN PE=1 SV=3	3	1	1	1	1	1	1	1	1	1	2.2	84.21	2.2	2.2	91046	18131	18616	2167.8	431.69	443.24	24763	25578
A0A0U1RQI9;Q9UPU5	Ubiquitin carboxyl-terminal hydrolase 24	USP24	A0A0U1RQI9_HUMAN ubiquitinyl hydrolase 1 OS=Homo sapiens OX=9606 GN=USP24 PE=1 SV=2;UBP24_HUMAN Ubiquitin carboxyl-terminal hydrolase 24 OS=Homo sapiens OX=9606 GN=USP24 PE=1 SV=3	2	2	2	2	0	0	0	0	0	0	1.3	294.02	0	0	41446	0	0	300.33	0	0	0	0
Q9H722;A0A494C073;A0A0U1RQJ2;E7ETB9;E9PHM6;F6QMI7;Q5T0V7;F8W9J4;A0A7P0T890;Q03001	Dystonin	DST	Q9H722_HUMAN cDNA: FLJ21489 fis, clone COL05450 OS=Homo sapiens OX=9606 PE=2 SV=1;A0A494C073_HUMAN Dystonin (Fragment) OS=Homo sapiens OX=9606 GN=DST PE=1 SV=1;A0A0U1RQJ2_HUMAN Dystonin OS=Homo sapiens OX=9606 GN=DST PE=1 SV=2;E7ETB9_HUMAN Dystonin OS=Homo	10	1	1	1	1	1	1	1	1	1	8.4	19.206	8.4	8.4	0	0	0	0	0	0	0	0
C9JVT3;C9JE01;A0A0U1RQS7;C9J5L0;C9J7Q8;C9JUS5;C9JBX7;C9J0A8;C9J471;A0A0U1RQR1;H0Y329;G8JLI5;C9JYH8;A0A0U1RR06;Q9Y484	WD repeat domain phosphoinositide-interacting protein 4	WDR45	C9JVT3_HUMAN WD repeat domain 45 (Fragment) OS=Homo sapiens OX=9606 GN=WDR45 PE=1 SV=1;C9JE01_HUMAN WD repeat domain 45 (Fragment) OS=Homo sapiens OX=9606 GN=WDR45 PE=1 SV=1;A0A0U1RQS7_HUMAN WD repeat domain 45 (Fragment) OS=Homo sapiens OX=9606 GN=WDR45 P	15	1	1	1	0	1	0	1	0	1	8	16.017	0	8	0	0	0	0	0	0	0	0
H0YFX9;A4FTV9;A0A0U1RR32;Q08AJ9;B4E0B3;B2R5B3;A3KPC7;A0A0U1RRH7;Q16777;P04908;Q9BTM1;Q99878;P0C0S8;P20671;Q6FI13;Q7L7L0;Q93077;Q96KK5	Histone H2A;Histone H2A type 2-C;Histone H2A type 1-B/E;Histone H2A.J;Histone H2A type 1-J;Histone H2A type 1;Histone H2A type 1-D;Histone H2A type 2-A;Histone H2A type 3;Histone H2A type 1-C;Histone H2A type 1-H	H2AFJ;HIST1H2AK;HIST1H2AB;HIST1H2AH;HIST2H2AC;HIST1H2AJ;HIST1H2AG;HIST1H2AD;HIST2H2AA3;HIST3H2A;HIST1H2AC	H0YFX9_HUMAN Histone H2A (Fragment) OS=Homo sapiens OX=9606 GN=H2AJ PE=1 SV=1;A4FTV9_HUMAN Histone H2A OS=Homo sapiens OX=9606 GN=HIST1H2AK PE=1 SV=1;A0A0U1RR32_HUMAN Histone H2A OS=Homo sapiens OX=9606 GN=hCG_2039566 PE=3 SV=1;Q08AJ9_HUMAN Histone H2A OS=	18	1	1	1	1	1	1	1	1	1	20.7	9.9755	20.7	20.7	342420	87627	129060	85605	21907	32264	109220	161830
Q5U0A0;A0A109NGN6;P28066	Proteasome subunit alpha type;Proteasome subunit alpha type-5	PSMA5	Q5U0A0_HUMAN Proteasome subunit alpha type OS=Homo sapiens OX=9606 PE=2 SV=1;A0A109NGN6_HUMAN Proteasome subunit alpha type OS=Homo sapiens OX=9606 PE=2 SV=1;PSA5_HUMAN Proteasome subunit alpha type-5 OS=Homo sapiens OX=9606 GN=PSMA5 PE=1 SV=3	3	2	2	2	2	2	2	2	2	2	12.9	26.425	12.9	12.9	113120	14831	73904	10283	1348.2	6718.5	9856.6	80924
A0A125QYY8			A0A125QYY8_HUMAN IBM-B1 light chain variable region (Fragment) OS=Homo sapiens OX=9606 PE=2 SV=1	1	1	1	1	1	1	1	1	1	1	11.6	12.167	11.6	11.6	66863	34004	32859	9551.8	4857.6	4694.2	42384	41203
Q96R43;A0A126GVA0	Olfactory receptor		Q96R43_HUMAN Olfactory receptor (Fragment) OS=Homo sapiens OX=9606 PE=4 SV=1;A0A126GVA0_HUMAN Olfactory receptor (Fragment) OS=Homo sapiens OX=9606 GN=OR13C7 PE=3 SV=1	2	1	1	1	1	1	1	1	1	1	12.2	24.269	12.2	12.2	0	0	0	0	0	0	0	0
A0A140VJG7;B4DG73;Q9Y2V7	Conserved oligomeric Golgi complex subunit 6	COG6	A0A140VJG7_HUMAN Conserved oligomeric Golgi complex subunit 6 OS=Homo sapiens OX=9606 GN=COG6 PE=2 SV=1;B4DG73_HUMAN Conserved oligomeric Golgi complex subunit 6 OS=Homo sapiens OX=9606 PE=2 SV=1;COG6_HUMAN Conserved oligomeric Golgi complex subunit 6 OS=H	3	1	1	1	0	0	0	0	0	0	2.6	68.411	0	0	19761	0	0	637.46	0	0	0	0
F6UT28;A0A994J6X8;Q71UM6;B3KVK2;A0A994J3T6;F6X3N5;B2R6K4;A0A2L0WW42;A0A140VJJ8;P62873	Guanine nucleotide-binding protein G(I)/G(S)/G(T) subunit beta-1	GNB1	F6UT28_HUMAN G protein subunit beta 1 (Fragment) OS=Homo sapiens OX=9606 GN=GNB1 PE=1 SV=1;A0A994J6X8_HUMAN G protein subunit beta 1 OS=Homo sapiens OX=9606 GN=GNB1 PE=1 SV=1;Q71UM6_HUMAN Beta-subunit signal transducing proteins GS/GI (Fragment) OS=Homo sa	10	1	1	1	1	0	1	0	1	0	7.9	18.426	7.9	0	46497	8632.8	0	5166.4	959.2	0	10760	0
B7Z601;Q53T76;A8K1Z2;A0A140VJK2;P43304	Glycerol-3-phosphate dehydrogenase;Glycerol-3-phosphate dehydrogenase, mitochondrial	GPD2	B7Z601_HUMAN Glycerol-3-phosphate dehydrogenase, mitochondrial OS=Homo sapiens OX=9606 PE=2 SV=1;Q53T76_HUMAN Glycerol-3-phosphate dehydrogenase (Fragment) OS=Homo sapiens OX=9606 GN=GPD2 PE=3 SV=1;A8K1Z2_HUMAN Glycerol-3-phosphate dehydrogenase OS=Homo sa	5	1	1	1	1	1	1	1	1	1	3	55.739	3	3	57081	7194	971.09	1783.8	224.81	30.346	3146.4	1159.4
Q59HE2;A0A140VJQ4;P04181	Ornithine aminotransferase, mitochondrial;Ornithine aminotransferase, hepatic form;Ornithine aminotransferase, renal form	OAT	Q59HE2_HUMAN Ornithine aminotransferase (Fragment) OS=Homo sapiens OX=9606 PE=2 SV=1;A0A140VJQ4_HUMAN Ornithine aminotransferase OS=Homo sapiens OX=9606 PE=2 SV=1;OAT_HUMAN Ornithine aminotransferase, mitochondrial OS=Homo sapiens OX=9606 GN=OAT PE=1 SV=1	3	1	1	1	1	0	1	0	1	0	5.7	30.736	5.7	0	25399	1234	0	1953.8	94.922	0	1538.1	0
F5H3L4;H0YGY7;H0YH40;Q8N7S5;Q8N7X7;H0YGH7;A0A140VJR9;A0A3B3ISW9;Q86YW0	Phosphoinositide phospholipase C;1-phosphatidylinositol 4,5-bisphosphate phosphodiesterase zeta-1	PLCZ1	F5H3L4_HUMAN Phospholipase C zeta 1 OS=Homo sapiens OX=9606 GN=PLCZ1 PE=1 SV=1;H0YGY7_HUMAN Phospholipase C zeta 1 (Fragment) OS=Homo sapiens OX=9606 GN=PLCZ1 PE=1 SV=1;H0YH40_HUMAN Phosphoinositide phospholipase C (Fragment) OS=Homo sapiens OX=9606 GN=PLC	9	1	1	1	1	1	1	1	1	1	9	10.426	9	9	0	0	0	0	0	0	0	0
Q59GS3;A0A994J6V8;A0A140VJS3;P62195;J3QQM1;J3QRW1;J3QSE0;A0A994J6H0;J3QLH6;J3KRP2;J3QSA9;J3QRR3	26S protease regulatory subunit 8	PSMC5	Q59GS3_HUMAN Proteasome 26S ATPase subunit 5 variant (Fragment) OS=Homo sapiens OX=9606 PE=2 SV=1;A0A994J6V8_HUMAN Proteasome 26S subunit, ATPase 5 OS=Homo sapiens OX=9606 GN=PSMC5 PE=1 SV=1;A0A140VJS3_HUMAN Testicular tissue protein Li 149 OS=Homo sapiens	12	3	3	3	2	3	2	3	2	3	13.9	38.76	7.5	13.9	235920	38972	173060	10257	1694.5	7524.5	28440	208590
A0A5F9ZHL7;E9PRQ6;A0A5F9ZHH9;A0A5F9ZHJ7;A0A140VJX1;A0A5F9ZHL1;P24752	Acetyl-CoA acetyltransferase, mitochondrial	ACAT1	A0A5F9ZHL7_HUMAN Acetyl-CoA acetyltransferase 1 OS=Homo sapiens OX=9606 GN=ACAT1 PE=1 SV=1;E9PRQ6_HUMAN Acetyl-CoA acetyltransferase 1 OS=Homo sapiens OX=9606 GN=ACAT1 PE=1 SV=1;A0A5F9ZHH9_HUMAN Acetyl-CoA acetyltransferase 1 OS=Homo sapiens OX=9606 GN=ACA	7	1	1	1	1	1	1	1	1	1	16	11.349	16	16	99068	31519	16681	19814	6303.7	3336.2	39287	20916
Q5CAQ4;I3L0K7;Q8N9Z3;Q9BV61;Q59EK6;Q53FS6;A0A140VJY2;Q12931	Heat shock protein 75 kDa, mitochondrial	TRAP1	Q5CAQ4_HUMAN TNF receptor-associated protein 1 OS=Homo sapiens OX=9606 GN=TRAP1 PE=2 SV=1;I3L0K7_HUMAN TNF receptor associated protein 1 OS=Homo sapiens OX=9606 GN=TRAP1 PE=1 SV=1;Q8N9Z3_HUMAN cDNA FLJ36025 fis, clone TESTI2016701, highly similar to TUMOR	8	1	1	1	1	1	1	1	1	1	3.4	57.233	3.4	3.4	51551	22149	14230	1909.3	820.34	527.05	27608	17844
Q9NUP3;B3KW21;B3KND4;Q8WUI6;Q9H9B7;A0A140VK12;Q9UBF2;Q9Y678	Coatomer subunit gamma;Coatomer subunit gamma-2;Coatomer subunit gamma-1	COPG;COPG2;COPG1	Q9NUP3_HUMAN cDNA FLJ11224 fis, clone PLACE1008273, moderately similar to COATOMER GAMMA SUBUNIT OS=Homo sapiens OX=9606 PE=2 SV=1;B3KW21_HUMAN cDNA FLJ41945 fis, clone PLACE6019676, highly similar to Coatomer subunit gamma OS=Homo sapiens OX=9606 PE=2 SV=	8	1	1	1	1	1	1	1	1	1	3.5	54.024	3.5	3.5	74801	2311.1	8561.3	2770.4	85.596	317.09	2743.8	6595.1
G3V3W4;G3V5N4;Q6IB71;A0A140VK43;P25788	Proteasome subunit alpha type;Proteasome subunit alpha type-3	PSMA3	G3V3W4_HUMAN Proteasome 20S subunit alpha 3 OS=Homo sapiens OX=9606 GN=PSMA3 PE=1 SV=1;G3V5N4_HUMAN Proteasome 20S subunit alpha 3 OS=Homo sapiens OX=9606 GN=PSMA3 PE=1 SV=1;Q6IB71_HUMAN Proteasome subunit alpha type OS=Homo sapiens OX=9606 GN=PSMA3 PE=2 S	5	1	1	1	0	1	0	1	0	1	52.8	3.9303	0	52.8	100060	0	66968	50028	0	33484	0	99640
Q75L23;C9JX88;A0A140VK70;P35998	26S protease regulatory subunit 7	PSMC2	Q75L23_HUMAN Uncharacterized protein PSMC2 (Fragment) OS=Homo sapiens OX=9606 GN=PSMC2 PE=3 SV=1;C9JX88_HUMAN Proteasome 26S subunit, ATPase 2 OS=Homo sapiens OX=9606 GN=PSMC2 PE=1 SV=1;A0A140VK70_HUMAN Testis secretory sperm-binding protein Li 197a OS=Hom	4	1	1	1	0	1	0	1	0	1	3.9	45.831	0	3.9	12310	0	12310	455.93	0	455.93	0	15436
A0A6Q8PGE6;A0A158RFU6;A0A6Q8PG52;A0A6Q8PH84;P51149;C9J4S4;C9J4V0;C9J592;C9IZZ0;C9J8S3	Ras-related protein Rab-7a	RAB7A	A0A6Q8PGE6_HUMAN RAB7A, member RAS oncogene family OS=Homo sapiens OX=9606 GN=RAB7A PE=1 SV=1;A0A158RFU6_HUMAN RAB7, member RAS oncogene family, isoform CRA_a OS=Homo sapiens OX=9606 GN=RAB7A PE=2 SV=1;A0A6Q8PG52_HUMAN RAB7A, member RAS oncogene family OS=	10	2	2	2	1	2	1	2	1	2	14.8	20.963	7.7	14.8	303810	46918	93890	23370	3609.1	7222.3	93723	90514
A0A1B0GVI3;P13645;Q7Z3Y7;K7EMD9;Q7Z3Z0;Q7Z3Y8	Keratin, type I cytoskeletal 10	KRT10	A0A1B0GVI3_HUMAN Keratin 10 OS=Homo sapiens OX=9606 GN=KRT10 PE=1 SV=2;K1C10_HUMAN Keratin, type I cytoskeletal 10 OS=Homo sapiens OX=9606 GN=KRT10 PE=1 SV=6	6	29	29	28	27	24	27	24	26	23	49.7	63.345	45	43.8	29629000	10411000	6424000	1021700	359000	221520	12999000	9238300
A0A1B0GW35			EXC1L_HUMAN Exocyst complex component 1-like OS=Homo sapiens OX=9606 GN=EXOC1L PE=2 SV=1	1	1	1	1	1	1	1	1	1	1	7.6	20.25	7.6	7.6	0	0	0	0	0	0	0	0
Q53S12;B8ZZ81;B7Z3Q4;A0A7P0T984;A0A1B0GWA2;A0A7P0TAL3;A0A2R8YEL0;O00116	Alkyldihydroxyacetonephosphate synthase, peroxisomal	AGPS	Q53S12_HUMAN Alkylglycerone-phosphate synthase (Fragment) OS=Homo sapiens OX=9606 GN=AGPS PE=3 SV=1;B8ZZ81_HUMAN Alkylglycerone-phosphate synthase OS=Homo sapiens OX=9606 GN=AGPS PE=1 SV=1;B7Z3Q4_HUMAN Alkylglycerone-phosphate synthase OS=Homo sapiens OX=9	8	1	1	1	1	1	1	1	1	1	11.9	16.255	11.9	11.9	42746	711.72	3170.7	6106.6	101.67	452.95	1948.2	4124.3
I3L276;I3L4P8;A0A1B0GXH0;I3L463;I3L159;I3L1F5;Q6IBP2;Q6FHB5;Q53HF1;B3KSE0;P30519	Heme oxygenase 2	HMOX2	I3L276_HUMAN Heme oxygenase 2 (Fragment) OS=Homo sapiens OX=9606 GN=HMOX2 PE=1 SV=1;I3L4P8_HUMAN Heme oxygenase 2 (Fragment) OS=Homo sapiens OX=9606 GN=HMOX2 PE=1 SV=8;A0A1B0GXH0_HUMAN Heme oxygenase 2 (Fragment) OS=Homo sapiens OX=9606 GN=HMOX2 PE=1 SV=1;	11	1	1	1	1	1	1	1	1	1	14.5	12.647	14.5	14.5	30472	4429	5801.6	5078.6	738.16	966.93	5243.2	6018.8
A0A1W2PNX8;Q9H3U1;B4DEA9;B4DZL0	Protein unc-45 homolog A	UNC45A	A0A1W2PNX8_HUMAN Unc-45 myosin chaperone A OS=Homo sapiens OX=9606 GN=UNC45A PE=1 SV=1;UN45A_HUMAN Protein unc-45 homolog A OS=Homo sapiens OX=9606 GN=UNC45A PE=1 SV=1	4	3	3	3	2	3	2	3	2	3	3.7	118.39	2.3	3.7	200160	9070.9	16363	3392.5	153.74	277.35	14030	12971
Q00839;A0A1W2PPS1;B4DLR3;B3KX72;A0A1X7SBS1;A0A1W2PP35;Q96BA7;A0A994J6V2;Q5RI18;A0A1W2PPH7;A0A1W2PPL4;A0A1W2PP34;A0A1W2PQL0;Q7Z4Q5;A0A1W2PQ74;A0A1W2PQD4;A0A1W2PRZ7;A0A1W2PP22;Q9UEL2;A0A1W2PRI6	Heterogeneous nuclear ribonucleoprotein U	HNRNPU;HNRPU	HNRPU_HUMAN Heterogeneous nuclear ribonucleoprotein U OS=Homo sapiens OX=9606 GN=HNRNPU PE=1 SV=6;A0A1W2PPS1_HUMAN Heterogeneous nuclear ribonucleoprotein U OS=Homo sapiens OX=9606 GN=HNRNPU PE=1 SV=1;B4DLR3_HUMAN cDNA FLJ54020, highly similar to Heterogen	20	9	9	9	9	6	9	6	9	6	12.8	90.583	12.8	7.6	3865200	2890200	387280	104460	78112	10467	3565400	398690
Q06124;A0A8I5KW48;A0A3G1LBG2;A0A1W2PPU4;A0A8I5KRZ3;A0A8I5QJ58;A0A8I5KVS6;A0A8I5QL30;B3GUD5;A0A0U1RRI0;A0A6C0W5X7;A0A6C0W4W9;B3GUD3;B3GUD4;Q16344;A0A6C0W4X1;A0A6C0W5F8;A0A6C0W611;A0A6C0W750;H0YF12	Tyrosine-protein phosphatase non-receptor type 11	PTPN11	PTN11_HUMAN Tyrosine-protein phosphatase non-receptor type 11 OS=Homo sapiens OX=9606 GN=PTPN11 PE=1 SV=3;A0A8I5KW48_HUMAN Protein tyrosine phosphatase non-receptor type 11 OS=Homo sapiens OX=9606 GN=PTPN11 PE=1 SV=1;A0A3G1LBG2_HUMAN Tyrosine-protein phosp	20	4	4	4	3	4	3	4	3	4	11.6	68.01	8.6	11.6	180620	107490	53280	4753.3	2828.8	1402.1	120080	72493
Q6DCA8;A0A1W2PQ43;E9PK09;E9PQN2;E9PKI6;E9PK91;Q9NYF8;E9PJA7	Bcl-2-associated transcription factor 1	BCLAF1	Q6DCA8_HUMAN BCLAF1 protein (Fragment) OS=Homo sapiens OX=9606 GN=BCLAF1 PE=2 SV=1;A0A1W2PQ43_HUMAN BCL2 associated transcription factor 1 OS=Homo sapiens OX=9606 GN=BCLAF1 PE=1 SV=1;E9PK09_HUMAN BCL2 associated transcription factor 1 (Fragment) OS=Homo sa	8	4	4	4	3	4	3	4	3	4	6	77.947	4.1	6	323980	82987	100800	11999	3073.6	3733.5	56912	101720
A0A1W2PQD2;Q7Z524;Q9UBB4	Ataxin-10	ATXN10	A0A1W2PQD2_HUMAN Ataxin 10 (Fragment) OS=Homo sapiens OX=9606 GN=ATXN10 PE=1 SV=1;Q7Z524_HUMAN Ataxin-10 OS=Homo sapiens OX=9606 PE=2 SV=1;ATX10_HUMAN Ataxin-10 OS=Homo sapiens OX=9606 GN=ATXN10 PE=1 SV=1	3	1	1	1	1	1	1	1	1	1	3.5	44.602	3.5	3.5	181930	25265	65038	7909.8	1098.5	2827.7	50248	80861
A0A1W6S962;X5D2J9;Q499G6;X5D939;X5DNP5;A8K9W7;B4DH52;X5DR09;A0A8I5KVB5;A0A494C1K3;P78347;A0A494C0Q7;X5D7Q9;A0A0A0VEB4	General transcription factor II-I	GTF2I;GTF2I-RARA	A0A1W6S962_HUMAN GTF2I-BRAF fusion protein OS=Homo sapiens OX=9606 GN=GTF2I PE=2 SV=1;X5D2J9_HUMAN General transcription factor IIi isoform D (Fragment) OS=Homo sapiens OX=9606 GN=GTF2I PE=2 SV=1;Q499G6_HUMAN General transcription factor II, i OS=Homo sapi	14	2	2	2	1	2	1	2	1	2	3.1	107.68	1.8	3.1	151680	20194	67629	3160	420.71	1408.9	38035	75392
B4DZQ7;A0A1X7SBZ2;A0A5H1ZRQ2;Q59F66;Q92841;A0A7I2V5F5;A0A0G2JLI4;A0A0U1RQJ0;J3KRZ1	Probable ATP-dependent RNA helicase DDX17	DDX17	B4DZQ7_HUMAN RNA helicase OS=Homo sapiens OX=9606 PE=2 SV=1;A0A1X7SBZ2_HUMAN RNA helicase OS=Homo sapiens OX=9606 GN=DDX17 PE=1 SV=1;A0A5H1ZRQ2_HUMAN RNA helicase OS=Homo sapiens OX=9606 GN=DDX17 PE=1 SV=2;Q59F66_HUMAN RNA helicase (Fragment) OS=Homo sapie	9	4	4	2	4	2	4	2	2	0	12.1	47.557	12.1	6	241660	197760	22176	9294.8	7606	852.94	249030	32937
P62979;Q5RKT7;Q59EM9;F5GXK7;J3QKN0;Q5PY61;Q5U5U6;Q9UFQ0;Q96C32;Q96MH4;L8B4I8;Q96H31;L8B4R0;A8K674;L8B4J3;L8B4M0;L8B4Z6;Q66K58;F5H747;L8B196;B2RDW1;J3QTR3;P0CG47;P62987;F5H388;Q5UGI3;B4DV12;F5H265;A0A248RGE3;J3QS39;P0CG48;F5H2Z3;F5GYU3;Q3MIH3;F5H6Q2;M0R1M6;M0R1V7;M0R2S1;Q8WYN9;F5GZ39;J3QSA3	Ubiquitin-40S ribosomal protein S27a;Ubiquitin;40S ribosomal protein S27a;Polyubiquitin-B;Ubiquitin;Ubiquitin-60S ribosomal protein L40;Ubiquitin;60S ribosomal protein L40;Polyubiquitin-C;Ubiquitin	RPS27A;UBC;UBB;DKFZp434K0435;UbC;HEL112;UBA52	RS27A_HUMAN Ubiquitin-ribosomal protein eS31 fusion protein OS=Homo sapiens OX=9606 GN=RPS27A PE=1 SV=2;Q5RKT7_HUMAN Ubiquitin-ribosomal protein eS31 fusion protein OS=Homo sapiens OX=9606 GN=RPS27A PE=1 SV=1;Q59EM9_HUMAN Ubiquitin C variant (Fragment) OS=	41	8	8	2	4	8	4	8	0	2	39.1	17.965	28.2	39.1	12603000	1252200	5172500	2100500	208690	862090	1941900	6973800
O43175;A0A2C9F2M7;A0A286YF22;A0A286YFA2;A0A286YFL2;V9HW79;B3KSC3;A0A286YFM8;A0A286YFB2;A0A286YFC8;A0A286YER3;Q9UMY2;A0A286YF78;Q8N5M8;A0A286YF34;Q9UMY3;Q96RV6;A0A286YFK5;A0A286YFE1;A0A286YFF3;Q96RV7	D-3-phosphoglycerate dehydrogenase	PHGDH;HEL-S-113	SERA_HUMAN D-3-phosphoglycerate dehydrogenase OS=Homo sapiens OX=9606 GN=PHGDH PE=1 SV=4;A0A2C9F2M7_HUMAN D-3-phosphoglycerate dehydrogenase OS=Homo sapiens OX=9606 GN=PHGDH PE=1 SV=1;A0A286YF22_HUMAN D-3-phosphoglycerate dehydrogenase OS=Homo sapiens OX=9	21	7	7	7	5	7	5	7	5	7	15.2	56.65	10.1	15.2	1204400	203040	194910	50185	8460	8121.2	339190	222040
A0A2K4XG70			A0A2K4XG70_HUMAN MHC class I antigen OS=Homo sapiens OX=9606 GN=HLA-B PE=3 SV=1	1	1	1	1	0	1	0	1	0	1	3	40.509	0	3	0	0	0	0	0	0	0	0
Q8IVY9;A0A2R8Y438;A8K4M9;Q6UB99	Ankyrin repeat domain-containing protein 11	ANKRD11	Q8IVY9_HUMAN ANKRD11 protein (Fragment) OS=Homo sapiens OX=9606 GN=ANKRD11 PE=2 SV=2;A0A2R8Y438_HUMAN Ankyrin repeat domain containing 11 (Fragment) OS=Homo sapiens OX=9606 GN=ANKRD11 PE=1 SV=1;A8K4M9_HUMAN cDNA FLJ78738, highly similar to Homo sapiens ank	4	1	1	1	0	1	0	1	0	1	2.4	40.29	0	2.4	0	0	0	0	0	0	0	0
A0A2R8YG21;B4DDZ5;B4DRH6;A0A2R8Y4F5;E9KL44;H0YFD6;P40939	Trifunctional enzyme subunit alpha, mitochondrial;Long-chain enoyl-CoA hydratase;Long chain 3-hydroxyacyl-CoA dehydrogenase	HADHA	A0A2R8YG21_HUMAN Hydroxyacyl-CoA dehydrogenase trifunctional multienzyme complex subunit alpha OS=Homo sapiens OX=9606 GN=HADHA PE=1 SV=1;B4DDZ5_HUMAN cDNA FLJ53969, highly similar to Trifunctional enzyme subunit alpha, mitochondrial OS=Homo sapiens OX=960	7	1	1	1	1	1	1	1	1	1	3.6	54.226	3.6	3.6	44264	2370.8	2447.5	1639.4	87.807	90.647	2037.1	2076
A0A2R8Y4U5			A0A2R8Y4U5_HUMAN Myosin light chain kinase family member 4 OS=Homo sapiens OX=9606 GN=MYLK4 PE=1 SV=1	1	1	1	1	0	1	0	1	0	1	2.1	43.626	0	2.1	0	0	0	0	0	0	0	0
C9JM14;C9JMD7;C9JSP1;C9JQ75;C9J0M4;A0A2R8Y5M6;Q53HT6;Q53G72;P51572	B-cell receptor-associated protein 31	BCAP31	C9JM14_HUMAN B-cell receptor-associated protein (Fragment) OS=Homo sapiens OX=9606 GN=BCAP31 PE=1 SV=1;C9JMD7_HUMAN B-cell receptor-associated protein (Fragment) OS=Homo sapiens OX=9606 GN=BCAP31 PE=1 SV=1;C9JSP1_HUMAN B-cell receptor-associated protein (F	9	1	1	1	1	0	1	0	1	0	13.8	15.979	13.8	0	21510	745.03	0	3585	124.17	0	928.65	0
A0A7P0T9K2;A0A2R8Y6H2;A0A7P0TB75;A0A7P0TAF3;A0A7P0TBJ7;A0A7P0T8N2;A0A7P0T916;A0A7P0T7V5;A0A7P0TAW9;A0A7P0T9R4;A0A2R8Y706;A0A2R8Y5T0;A0A7P0TA13;A0A7P0T9C4;Q14204	Cytoplasmic dynein 1 heavy chain 1	DYNC1H1	A0A7P0T9K2_HUMAN Dynein cytoplasmic 1 heavy chain 1 OS=Homo sapiens OX=9606 GN=DYNC1H1 PE=1 SV=1;A0A2R8Y6H2_HUMAN Dynein cytoplasmic 1 heavy chain 1 OS=Homo sapiens OX=9606 GN=DYNC1H1 PE=1 SV=2;A0A7P0TB75_HUMAN Dynein cytoplasmic 1 heavy chain 1 OS=Homo sa	15	1	1	1	1	0	1	0	1	0	0.4	451.96	0.4	0	29058	15501	0	130.89	69.826	0	21984	0
B4DE89;B4DSE2;A0A2R8Y7U1;A0A2R8YGD1;B4E0C7;A0A2R8YD45;A0A804HJ17;Q53HP2;B2R608;O14773	Tripeptidyl-peptidase 1	TPP1	B4DE89_HUMAN Tripeptidyl-peptidase 1 OS=Homo sapiens OX=9606 PE=2 SV=1;B4DSE2_HUMAN cDNA FLJ57277, highly similar to Tripeptidyl-peptidase 1 OS=Homo sapiens OX=9606 PE=2 SV=1;A0A2R8Y7U1_HUMAN Tripeptidyl-peptidase 1 (Fragment) OS=Homo sapiens OX=9606 GN=TP	10	1	1	1	0	1	0	1	0	1	4	37.804	0	4	35690	0	19359	2230.6	0	1210	0	24275
A0A2R8Y7Z8;H7C148;B7Z6J7;O75175	CCR4-NOT transcription complex subunit 3	CNOT3	A0A2R8Y7Z8_HUMAN CCR4-NOT transcription complex subunit 3 (Fragment) OS=Homo sapiens OX=9606 GN=CNOT3 PE=1 SV=1;H7C148_HUMAN CCR4-NOT transcription complex subunit 3 (Fragment) OS=Homo sapiens OX=9606 GN=CNOT3 PE=1 SV=2;B7Z6J7_HUMAN CCR4-NOT transcription	4	1	1	1	1	1	1	1	1	1	5.7	23.035	5.7	5.7	0	0	0	0	0	0	0	0
A0A2R8YCU9			A0A2R8YCU9_HUMAN Coiled-coil domain containing 88A (Fragment) OS=Homo sapiens OX=9606 GN=CCDC88A PE=1 SV=1	1	1	1	1	1	1	1	1	1	1	1.2	126.64	1.2	1.2	0	0	0	0	0	0	0	0
A0A2R8YE92;A0A8I5KQZ7;A0A8I5KW02;J3KTL8;A0A8I5KRS9;A6NHR9	Structural maintenance of chromosomes flexible hinge domain-containing protein 1	SMCHD1	A0A2R8YE92_HUMAN Structural maintenance of chromosomes flexible hinge domain containing 1 (Fragment) OS=Homo sapiens OX=9606 GN=SMCHD1 PE=1 SV=1;A0A8I5KQZ7_HUMAN Structural maintenance of chromosomes flexible hinge domain containing 1 OS=Homo sapiens OX=96	6	1	1	1	1	1	1	1	1	1	6.6	23.502	6.6	6.6	0	0	0	0	0	0	0	0
A0A2U8J983			A0A2U8J983_HUMAN Ig heavy chain variable region (Fragment) OS=Homo sapiens OX=9606 GN=IgH PE=2 SV=1	1	1	1	1	1	0	1	0	1	0	13.7	11.372	13.7	0	0	0	0	0	0	0	0	0
H3BMM1;H3BV44;H3BRD5;A0A2X0SFG5;B2RTY4	Unconventional myosin-IXa	MYO9A	H3BMM1_HUMAN Myosin IXA OS=Homo sapiens OX=9606 GN=MYO9A PE=1 SV=1;H3BV44_HUMAN Myosin IXA (Fragment) OS=Homo sapiens OX=9606 GN=MYO9A PE=1 SV=1;H3BRD5_HUMAN Myosin IXA OS=Homo sapiens OX=9606 GN=MYO9A PE=1 SV=1;A0A2X0SFG5_HUMAN MYO9A (Fragment) OS=Homo sa	5	1	1	1	0	1	0	1	0	1	0.8	150.17	0	0.8	0	0	0	0	0	0	0	0
A0A2Z6ATB6;Q16643;D6RFI1;D6R9W4;D6RCR4;B7Z2Z0;D6R9Q9;B3KSQ7	Drebrin	DBN1	A0A2Z6ATB6_HUMAN Drebrin A OS=Homo sapiens OX=9606 GN=DBN1 PE=2 SV=1;DREB_HUMAN Drebrin OS=Homo sapiens OX=9606 GN=DBN1 PE=1 SV=4;D6RFI1_HUMAN Drebrin 1 (Fragment) OS=Homo sapiens OX=9606 GN=DBN1 PE=1 SV=1;D6R9W4_HUMAN Drebrin 1 (Fragment) OS=Homo sapiens	8	3	3	3	2	3	2	3	2	3	8.1	76.309	5.2	8.1	232740	18635	149230	7757.9	621.18	4974.3	13973	240190
B7Z972;A0A384MDK7;A0A3F2YNX8;P22061;F6S8N6;H7C4X2;F8WDT3;F8WAV5;F8WAX2;C9J0F2	Protein-L-isoaspartate O-methyltransferase;Protein-L-isoaspartate(D-aspartate) O-methyltransferase	PCMT1	B7Z972_HUMAN Protein-L-isoaspartate O-methyltransferase OS=Homo sapiens OX=9606 PE=2 SV=1;A0A384MDK7_HUMAN Protein-L-isoaspartate O-methyltransferase OS=Homo sapiens OX=9606 PE=2 SV=1;A0A3F2YNX8_HUMAN Protein-L-isoaspartate O-methyltransferase OS=Homo sapi	10	3	3	3	3	3	3	3	3	3	21.9	20.683	21.9	21.9	1862100	640380	204380	155170	53365	17031	511610	301440
A8K9K4;A0A3B3IRW2;A0A3B3IRK6;Q58F09;A0A384MDR6;Q13724	Mannosyl-oligosaccharide glucosidase	GCS1;MOGS	A8K9K4_HUMAN cDNA FLJ75504, highly similar to Homo sapiens glucosidase I, mRNA OS=Homo sapiens OX=9606 PE=2 SV=1;A0A3B3IRW2_HUMAN Mannosyl-oligosaccharide glucosidase OS=Homo sapiens OX=9606 GN=MOGS PE=1 SV=1;A0A3B3IRK6_HUMAN Mannosyl-oligosaccharide gluco	6	1	1	1	1	0	1	0	1	0	2.1	62.238	2.1	0	33528	2780.8	0	1156.1	95.888	0	4732.9	0
F8WF02;C9J634;A0A384MDR8;P11177	Pyruvate dehydrogenase E1 component subunit beta, mitochondrial	PDHB	F8WF02_HUMAN Pyruvate dehydrogenase E1 component subunit beta OS=Homo sapiens OX=9606 GN=PDHB PE=1 SV=1;C9J634_HUMAN Pyruvate dehydrogenase E1 component subunit beta OS=Homo sapiens OX=9606 GN=PDHB PE=1 SV=1;A0A384MDR8_HUMAN Pyruvate dehydrogenase E1 compo	4	1	1	1	1	1	1	1	1	1	6.4	27.65	6.4	6.4	174960	9607.2	86880	13458	739.02	6683.1	9642.9	75651
A0A384ME17;P49411	Elongation factor Tu, mitochondrial	TUFM	A0A384ME17_HUMAN Elongation factor Tu OS=Homo sapiens OX=9606 GN=TUFM PE=1 SV=1;EFTU_HUMAN Elongation factor Tu, mitochondrial OS=Homo sapiens OX=9606 GN=TUFM PE=1 SV=3	2	4	4	4	3	4	3	4	3	4	13.4	49.874	9.2	13.4	859680	92268	277300	28656	3075.6	9243.3	157730	274890
B2R6L0;A0A384MEE3;Q9BVA1;Q13885;O43209;Q9UGA2;B7Z4N1	Tubulin beta-2B chain;Tubulin beta-2A chain	TUBB2B;TUBB2A;DKFZp566F223	B2R6L0_HUMAN Tubulin beta chain OS=Homo sapiens OX=9606 PE=2 SV=1;A0A384MEE3_HUMAN Tubulin beta chain OS=Homo sapiens OX=9606 PE=2 SV=1;TBB2B_HUMAN Tubulin beta-2B chain OS=Homo sapiens OX=9606 GN=TUBB2B PE=1 SV=1;TBB2A_HUMAN Tubulin beta-2A chain OS=Homo	7	8	1	1	7	7	1	1	1	1	27	49.896	26.7	21.1	141740	16011	60938	7087.1	800.54	3046.9	19957	60935
P31943;G8JLB6;A0A384MEJ3;A0A9L9PY23;E9PCY7;P55795;A0A384MDT2;D6RIU0;E5RGV0;H0YB39;D6RBM0;Q68DG4;H0YBG7;B4DFK9;H0YBD7;D6RJ04;D6RIH9;D6RDU3;E7EN40;D6RIT2;D6RFM3;D6R9T0;B4DP51;D6RAM1;E7EQJ0;E5RGH4;D6RF17;B4DP00;H0YAQ2;D6RDL0;D6R9D3	Heterogeneous nuclear ribonucleoprotein H;Heterogeneous nuclear ribonucleoprotein H, N-terminally processed;Heterogeneous nuclear ribonucleoprotein H2	HNRNPH1;HNRNPH2	HNRH1_HUMAN Heterogeneous nuclear ribonucleoprotein H OS=Homo sapiens OX=9606 GN=HNRNPH1 PE=1 SV=4;G8JLB6_HUMAN Heterogeneous nuclear ribonucleoprotein H1 OS=Homo sapiens OX=9606 GN=HNRNPH1 PE=1 SV=1;A0A384MEJ3_HUMAN Epididymis secretory sperm binding prot	31	5	5	3	5	4	5	4	3	2	16.3	49.229	16.3	13.4	1514700	751510	324000	84152	41750	18000	862530	427190
Q7L4N0;B2R7T8;A0A384MR50;B1AK88;B4DWA6;P47756	F-actin-capping protein subunit beta	CAPZB	Q7L4N0_HUMAN F-actin-capping protein subunit beta (Fragment) OS=Homo sapiens OX=9606 GN=CAPZB PE=2 SV=1;B2R7T8_HUMAN F-actin-capping protein subunit beta OS=Homo sapiens OX=9606 PE=2 SV=1;A0A384MR50_HUMAN F-actin-capping protein subunit beta OS=Homo sapien	6	1	1	1	0	1	0	1	0	1	17.5	9.1683	0	17.5	43752	0	40536	7292	0	6756	0	50829
B4DLJ0;A0A384MTJ7;P30837	Aldehyde dehydrogenase X, mitochondrial	ALDH1B1	B4DLJ0_HUMAN cDNA FLJ51238, highly similar to Aldehyde dehydrogenase X, mitochondrial OS=Homo sapiens OX=9606 PE=2 SV=1;A0A384MTJ7_HUMAN Epididymis secretory sperm binding protein OS=Homo sapiens OX=9606 PE=2 SV=1;AL1B1_HUMAN Aldehyde dehydrogenase X, mito	3	1	1	1	0	1	0	1	0	1	6.4	24.588	0	6.4	37049	0	23909	3704.9	0	2390.9	0	35477
B5BUB1;A0A384MTR5;Q9Y265;H7C4G5	RuvB-like 1	RUVBL1	B5BUB1_HUMAN RuvB-like helicase (Fragment) OS=Homo sapiens OX=9606 GN=RUVBL1 PE=2 SV=1;A0A384MTR5_HUMAN RuvB-like helicase OS=Homo sapiens OX=9606 PE=2 SV=1;RUVB1_HUMAN RuvB-like 1 OS=Homo sapiens OX=9606 GN=RUVBL1 PE=1 SV=1;H7C4G5_HUMAN RuvB-like helicase	4	2	2	2	2	2	2	2	2	2	5.9	50.215	5.9	5.9	234540	54467	61751	10661	2475.8	2806.9	54397	76402
F8VXH9;B4DRD7;H3BRU6;B4DLC0;F8VZX2;A0A384N6B9;Q15366;F8W0G4;F8W1G6;F8VRH0	Poly(rC)-binding protein 2	PCBP2	F8VXH9_HUMAN Poly(rC) binding protein 2 (Fragment) OS=Homo sapiens OX=9606 GN=PCBP2 PE=1 SV=1;B4DRD7_HUMAN cDNA FLJ54752, highly similar to Poly(rC)-binding protein 2 OS=Homo sapiens OX=9606 PE=2 SV=1;H3BRU6_HUMAN Poly(rC) binding protein 2 (Fragment) OS=H	10	3	3	2	3	3	3	3	2	2	25	16.997	25	25	318960	74995	34020	35440	8332.8	3780.1	29495	17109
A0A384NKW7;P55060;B4DM67;B4DUC5;B4DM31;B4DPS6;B4DS32	Exportin-2	CSE1L	A0A384NKW7_HUMAN Exportin-2 OS=Homo sapiens OX=9606 PE=2 SV=1;XPO2_HUMAN Exportin-2 OS=Homo sapiens OX=9606 GN=CSE1L PE=1 SV=3;B4DM67_HUMAN cDNA FLJ59343, highly similar to Exportin-2 OS=Homo sapiens OX=9606 PE=2 SV=1;B4DUC5_HUMAN cDNA FLJ53202, highly sim	7	19	19	19	8	10	8	10	8	10	25.3	110.42	12.5	14.2	6091100	125740	195170	117140	2418.2	3753.3	137680	341410
Q53FC7;B3KSM6;B2R6X5;A0A384NKX5;P17066;B4DHP5;P48741;B3KUS2	Heat shock 70 kDa protein 6;Putative heat shock 70 kDa protein 7	HSPA6;HSPA7	Q53FC7_HUMAN Heat shock 70kDa protein 6 (HSP70B) variant (Fragment) OS=Homo sapiens OX=9606 PE=1 SV=1;B3KSM6_HUMAN cDNA FLJ36606 fis, clone TRACH2015654, highly similar to HEAT SHOCK 70 kDa PROTEIN 6 OS=Homo sapiens OX=9606 PE=2 SV=1;B2R6X5_HUMAN cDNA, FL	8	8	3	3	6	8	1	3	1	3	14.5	71.003	10	14.5	726530	298790	424220	19636	8075.3	11465	296600	567050
A0A7I2V4N1;A0A7I2V3P1;A0A7I2V4I6;A0A7I2V323;A0A384NL58;P22626;A0A7I2V4S4;A0A7I2V3P7;I6L957;A0A087WUI2;A0A7I2V4N0;A0A024RA28;A0A7I2YQN4	Heterogeneous nuclear ribonucleoproteins A2/B1	HNRNPA2B1;HNRPA2B1	A0A7I2V4N1_HUMAN Heterogeneous nuclear ribonucleoproteins A2/B1 OS=Homo sapiens OX=9606 GN=HNRNPA2B1 PE=1 SV=1;A0A7I2V3P1_HUMAN Heterogeneous nuclear ribonucleoproteins A2/B1 OS=Homo sapiens OX=9606 GN=HNRNPA2B1 PE=1 SV=1;A0A7I2V4I6_HUMAN Heterogeneous nuc	13	14	13	13	14	5	13	4	13	4	53.2	32.487	53.2	17.9	8255300	7937800	87057	458630	440990	4836.5	9772500	264000
A0A7I2V2R3;A0A7I2V5D8;A0A7I2V402;A0A384NL63;P51991;A0A7I2V4J6;B4E3E6;B4DDB6;A0A7I2V4G0;B4E036;Q65ZQ3;Q8NFG3;H7C1J8;Q66K53	Heterogeneous nuclear ribonucleoprotein A3	HNRNPA3;HNRPA3	A0A7I2V2R3_HUMAN Heterogeneous nuclear ribonucleoprotein A3 OS=Homo sapiens OX=9606 GN=HNRNPA3 PE=1 SV=1;A0A7I2V5D8_HUMAN Heterogeneous nuclear ribonucleoprotein A3 OS=Homo sapiens OX=9606 GN=HNRNPA3 PE=1 SV=1;A0A7I2V402_HUMAN Heterogeneous nuclear ribonuc	14	8	8	8	8	4	8	4	8	4	31.1	35.411	31.1	21.8	3616400	3537600	48847	200910	196530	2713.7	4477900	14276
Q5SU16;A0A384NYT8;Q5JP53;P07437;B7ZAF0;Q5ST81;B7ZAK1;B4DY90;Q6LC01;B4DQN9;B4DMU8;Q9BUU9;B4E052;B4DXZ5;Q96B85;B4DMJ5;A5D907;B4DE77;A1L195;A5D906;Q1KSF8;B2RBD5;Q13509;Q2NKY5;A0A0B4J269;Q9BV28;G3V2A3;Q53G92;Q3ZCR3;B4DP54;Q6P602;A4UCT2;B3KS31;A1L196;K7ESM5;B4E386;Q9BUF5;M0R1I1;A0A183YE00;Q5SQY0;A0A075B736;Q9H4B7;Q3ZCM7;A6NNZ2	Tubulin beta chain	TUBB;TUBB2A;TUBB2B	Q5SU16_HUMAN Tubulin beta chain OS=Homo sapiens OX=9606 GN=TUBB PE=1 SV=1;A0A384NYT8_HUMAN Tubulin beta chain (Fragment) OS=Homo sapiens OX=9606 PE=2 SV=1;Q5JP53_HUMAN Tubulin beta chain OS=Homo sapiens OX=9606 GN=TUBB PE=1 SV=1;TBB5_HUMAN Tubulin beta cha	44	10	10	2	9	9	9	9	2	2	33.1	49.67	32.9	27.3	9644900	2720000	2745600	482240	136000	137280	2323900	3048200
P38646;A0A7I2YQB2;A0A384P5G6;V9HW84;B7Z4V2;D6RCD7;A0A7I2V2S7;A0A7I2V2G2;A0A7I2V3F7;B7Z1V7;Q8N1C8;H0Y8K0;B7Z4T3;Q2F839;A1XP52;A0A3B3ITI4;H0Y8S0	Stress-70 protein, mitochondrial	HSPA9;HEL-S-124m	GRP75_HUMAN Stress-70 protein, mitochondrial OS=Homo sapiens OX=9606 GN=HSPA9 PE=1 SV=2;A0A7I2YQB2_HUMAN Stress-70 protein, mitochondrial OS=Homo sapiens OX=9606 GN=HSPA9 PE=1 SV=1;A0A384P5G6_HUMAN Stress-70 protein, mitochondrial OS=Homo sapiens OX=9606 P	17	11	11	11	11	11	11	11	11	11	20.5	73.68	20.5	20.5	4430500	1403800	1314500	116590	36942	34592	1928100	1306700
B7Z9C4;A0A3B3ITB8;B4E1E0;A0A8Q3WL40;A0A3B3IRQ8;A0A3B3ITF6;A0A8Q3WKZ7;B4DMB5;A0A3B3IRI2;P17812	CTP synthase;CTP synthase 1	CTPS1	B7Z9C4_HUMAN cDNA FLJ54863, highly similar to CTP synthase 1 OS=Homo sapiens OX=9606 PE=2 SV=1;A0A3B3ITB8_HUMAN CTP synthase 1 OS=Homo sapiens OX=9606 GN=CTPS1 PE=1 SV=1;B4E1E0_HUMAN CTP synthase OS=Homo sapiens OX=9606 GN=CTPS1 PE=1 SV=1;A0A8Q3WL40_HUMAN	10	1	1	1	1	0	1	0	1	0	5.1	35.253	5.1	0	23725	9862.6	0	1694.6	704.47	0	12293	0
A0A3B3IRK3			A0A3B3IRK3_HUMAN Nedd4 family interacting protein 2 OS=Homo sapiens OX=9606 GN=NDFIP2 PE=1 SV=1	1	1	1	1	1	0	1	0	1	0	12.4	13.869	12.4	0	81630	81630	0	20407	20407	0	101750	0
F5H793;C9J7H8;A8MW50;A0A3B3IS95;Q5U077;A0A5F9ZHM4;P07195	L-lactate dehydrogenase;L-lactate dehydrogenase B chain	LDHB	F5H793_HUMAN Lactate dehydrogenase B (Fragment) OS=Homo sapiens OX=9606 GN=LDHB PE=1 SV=1;C9J7H8_HUMAN Lactate dehydrogenase B (Fragment) OS=Homo sapiens OX=9606 GN=LDHB PE=1 SV=8;A8MW50_HUMAN L-lactate dehydrogenase (Fragment) OS=Homo sapiens OX=9606 GN=L	7	2	2	2	2	2	2	2	2	2	30.4	10.807	30.4	30.4	104320	45636	55935	17387	7606.1	9322.4	51767	73917
A0A3B3ISC4;F8WBB8;O75155	Cullin-associated NEDD8-dissociated protein 2	CAND2	A0A3B3ISC4_HUMAN Cullin associated and neddylation dissociated 2 (putative) OS=Homo sapiens OX=9606 GN=CAND2 PE=1 SV=1;F8WBB8_HUMAN Cullin associated and neddylation dissociated 2 (putative) OS=Homo sapiens OX=9606 GN=CAND2 PE=1 SV=1;CAND2_HUMAN Cullin-ass	3	1	1	1	1	1	1	1	1	1	14.6	10.082	14.6	14.6	76695	898.18	9558.4	15339	179.64	1911.7	1119.5	9795
A0A3B3ISV4;A8K0F7;Q8N0U8	Vitamin K epoxide reductase complex subunit 1-like protein 1	VKORC1L1	A0A3B3ISV4_HUMAN vitamin-K-epoxide reductase (warfarin-sensitive) OS=Homo sapiens OX=9606 GN=VKORC1L1 PE=1 SV=1;A8K0F7_HUMAN vitamin-K-epoxide reductase (warfarin-sensitive) OS=Homo sapiens OX=9606 PE=2 SV=1;VKORL_HUMAN Vitamin K epoxide reductase complex	3	1	1	1	0	1	0	1	0	1	4.9	23.499	0	4.9	101140	0	23414	11238	0	2601.5	0	14508
A0A3B3IU89;A0A3B3IT15;P53621	Coatomer subunit alpha;Xenin;Proxenin	COPA	A0A3B3IU89_HUMAN COPI coat complex subunit alpha (Fragment) OS=Homo sapiens OX=9606 GN=COPA PE=1 SV=1;A0A3B3IT15_HUMAN Coatomer subunit alpha OS=Homo sapiens OX=9606 GN=COPA PE=1 SV=1;COPA_HUMAN Coatomer subunit alpha OS=Homo sapiens OX=9606 GN=COPA PE=1 S	3	1	1	1	1	1	1	1	1	1	1.8	77.032	1.8	1.8	32485	2086	11716	832.95	53.488	300.42	4005.6	9521.4
B4DZ22;A0A3B3ITW3;B4DL07;P28288	ATP-binding cassette sub-family D member 3	ABCD3	B4DZ22_HUMAN cDNA FLJ54042, highly similar to ATP-binding cassette sub-family D member 3 OS=Homo sapiens OX=9606 PE=2 SV=1;A0A3B3ITW3_HUMAN ATP binding cassette subfamily D member 3 OS=Homo sapiens OX=9606 GN=ABCD3 PE=1 SV=2;B4DL07_HUMAN cDNA FLJ53353, hig	4	1	1	1	0	1	0	1	0	1	2	67.358	0	2	12599	0	5412.3	349.99	0	150.34	0	6786.6
A0A3B3ITZ9;Q9Y2W1	Thyroid hormone receptor-associated protein 3	THRAP3	A0A3B3ITZ9_HUMAN Thyroid hormone receptor associated protein 3 OS=Homo sapiens OX=9606 GN=THRAP3 PE=1 SV=1;TR150_HUMAN Thyroid hormone receptor-associated protein 3 OS=Homo sapiens OX=9606 GN=THRAP3 PE=1 SV=2	2	1	1	1	1	1	1	1	1	1	1.4	103.52	1.4	1.4	676280	57958	61919	16495	1413.6	1510.2	72242	77641
F5H2D2;A0A3G2KQ93;F5H0C5;B4DW05;A0A976LZI3;A0A7I2V5F0;F5H3X6;J3KPX7;F5GY37;Q99623;F5GWA7	Prohibitin-2	PHB2	F5H2D2_HUMAN Prohibitin OS=Homo sapiens OX=9606 GN=PHB2 PE=1 SV=1;A0A3G2KQ93_HUMAN Prohibitin OS=Homo sapiens OX=9606 GN=PHB2 PE=1 SV=1;F5H0C5_HUMAN Prohibitin OS=Homo sapiens OX=9606 GN=PHB2 PE=1 SV=1;B4DW05_HUMAN Prohibitin OS=Homo sapiens OX=9606 PE=2 S	11	3	3	3	2	2	2	2	2	2	47.1	9.2667	34.5	32.2	356030	79719	67518	71205	15944	13504	141610	106530
A0A494C0R9;E9PEM5;A0A494C1L5;A0A494BZW2;P50851	Lipopolysaccharide-responsive and beige-like anchor protein	LRBA	A0A494C0R9_HUMAN LPS responsive beige-like anchor protein OS=Homo sapiens OX=9606 GN=LRBA PE=1 SV=1;E9PEM5_HUMAN LPS responsive beige-like anchor protein OS=Homo sapiens OX=9606 GN=LRBA PE=1 SV=1;A0A494C1L5_HUMAN LPS responsive beige-like anchor protein OS	5	1	1	1	1	1	1	1	1	1	0.6	207.91	0.6	0.6	0	0	0	0	0	0	0	0
A0A494C018;P01133	Pro-epidermal growth factor;Epidermal growth factor	EGF	A0A494C018_HUMAN Epidermal growth factor OS=Homo sapiens OX=9606 GN=EGF PE=1 SV=1;EGF_HUMAN Pro-epidermal growth factor OS=Homo sapiens OX=9606 GN=EGF PE=1 SV=2	2	1	1	1	0	0	0	0	0	0	2.8	112.7	0	0	0	0	0	0	0	0	0	0
K7ENJ0;K7ELW1;A0A494C0B4;A8K1J3;P54725	UV excision repair protein RAD23 homolog A	RAD23A	K7ENJ0_HUMAN RAD23 homolog A, nucleotide excision repair protein OS=Homo sapiens OX=9606 GN=RAD23A PE=1 SV=1;K7ELW1_HUMAN RAD23 homolog A, nucleotide excision repair protein OS=Homo sapiens OX=9606 GN=RAD23A PE=1 SV=1;A0A494C0B4_HUMAN RAD23 homolog A, nucl	5	1	1	1	1	1	1	1	1	1	11.5	14.855	11.5	11.5	0	0	0	0	0	0	0	0
Q86Y00;A0A494C0I1;A0A494C1N8;Q86UP8;Q6EKJ0	General transcription factor II-I repeat domain-containing protein 2A;General transcription factor II-I repeat domain-containing protein 2B	GTF2IRD2B;GTF2IRD2	Q86Y00_HUMAN GTF2IRD2B protein (Fragment) OS=Homo sapiens OX=9606 GN=GTF2IRD2B PE=2 SV=1;A0A494C0I1_HUMAN GTF2I repeat domain containing 2 OS=Homo sapiens OX=9606 GN=GTF2IRD2 PE=1 SV=1;A0A494C1N8_HUMAN GTF2I repeat domain containing 2B OS=Homo sapiens OX=9	5	1	1	1	1	1	1	1	1	1	2.3	50.86	2.3	2.3	0	0	0	0	0	0	0	0
B4DQ50;A0A494C0J7;Q08188	Protein-glutamine gamma-glutamyltransferase E;Protein-glutamine gamma-glutamyltransferase E 50 kDa catalytic chain;Protein-glutamine gamma-glutamyltransferase E 27 kDa non-catalytic chain	TGM3	B4DQ50_HUMAN cDNA FLJ56823, highly similar to Protein-glutamine gamma-glutamyltransferase E OS=Homo sapiens OX=9606 PE=2 SV=1;A0A494C0J7_HUMAN Transglutaminase-like domain-containing protein OS=Homo sapiens OX=9606 PE=3 SV=1;TGM3_HUMAN Protein-glutamine ga	3	1	1	1	1	1	1	1	1	1	2.4	58.794	2.4	2.4	51994	1154.4	21441	1733.1	38.481	714.69	2901.9	12543
A0A494C0K9;Q53HH2;H7C0C1;P48047	ATP synthase subunit O, mitochondrial	ATP5O	A0A494C0K9_HUMAN ATP synthase subunit O, mitochondrial OS=Homo sapiens OX=9606 GN=ATP5PO PE=3 SV=1;Q53HH2_HUMAN ATP synthase subunit O, mitochondrial (Fragment) OS=Homo sapiens OX=9606 PE=2 SV=1;H7C0C1_HUMAN ATP synthase subunit O, mitochondrial (Fragment)	4	1	1	1	0	1	0	1	0	1	11	16.89	0	11	141920	0	41355	15769	0	4595	0	51856
A0A494C143;Q14689	Disco-interacting protein 2 homolog A	DIP2A	A0A494C143_HUMAN Disco interacting protein 2 homolog A OS=Homo sapiens OX=9606 GN=DIP2A PE=1 SV=1;DIP2A_HUMAN Disco-interacting protein 2 homolog A OS=Homo sapiens OX=9606 GN=DIP2A PE=1 SV=2	2	1	1	1	1	1	1	1	1	1	0.4	171.47	0.4	0.4	0	0	0	0	0	0	0	0
A0A494C1L1;Q14739	Lamin-B receptor	LBR	A0A494C1L1_HUMAN Delta(14)-sterol reductase LBR OS=Homo sapiens OX=9606 GN=LBR PE=1 SV=1;LBR_HUMAN Delta(14)-sterol reductase LBR OS=Homo sapiens OX=9606 GN=LBR PE=1 SV=2	2	1	1	1	1	1	1	1	1	1	4.6	46.925	4.6	4.6	94145	949.27	4684.2	5230.3	52.737	260.23	1024.9	2283.6
A0A494C1T2;A0A8V8TL50;V9GZ78;A0A8V8TMA4;A0A8V8TKT4;V9GYY3;F5H2F4;B7Z809;P11586	C-1-tetrahydrofolate synthase, cytoplasmic;Methylenetetrahydrofolate dehydrogenase;Methenyltetrahydrofolate cyclohydrolase;Formyltetrahydrofolate synthetase;C-1-tetrahydrofolate synthase, cytoplasmic, N-terminally processed	MTHFD1	A0A494C1T2_HUMAN C-1-tetrahydrofolate synthase, cytoplasmic (Fragment) OS=Homo sapiens OX=9606 GN=MTHFD1 PE=1 SV=1;A0A8V8TL50_HUMAN C-1-tetrahydrofolate synthase, cytoplasmic OS=Homo sapiens OX=9606 GN=MTHFD1 PE=1 SV=1;V9GZ78_HUMAN C-1-tetrahydrofolate syn	9	1	1	1	0	1	0	1	0	1	2.3	69.704	0	2.3	73851	0	2226.1	2237.9	0	67.457	0	5991
A0A590UJT6;Q2TAC2	Coiled-coil domain-containing protein 57	CCDC57	A0A590UJT6_HUMAN Coiled-coil domain containing 57 OS=Homo sapiens OX=9606 GN=CCDC57 PE=1 SV=1;CCD57_HUMAN Coiled-coil domain-containing protein 57 OS=Homo sapiens OX=9606 GN=CCDC57 PE=1 SV=3	2	1	1	1	1	0	1	0	1	0	1.9	115.9	1.9	0	0	0	0	0	0	0	0	0
M0QYM8;M0R054;B4DY66;M0QX65;A0A590UK93;A0A590UKC5;B3KNJ4;Q9UBE0	SUMO-activating enzyme subunit 1;SUMO-activating enzyme subunit 1, N-terminally processed	SAE1	M0QYM8_HUMAN SUMO1 activating enzyme subunit 1 (Fragment) OS=Homo sapiens OX=9606 GN=SAE1 PE=1 SV=1;M0R054_HUMAN SUMO1 activating enzyme subunit 1 (Fragment) OS=Homo sapiens OX=9606 GN=SAE1 PE=1 SV=1;B4DY66_HUMAN cDNA FLJ58436, highly similar to Ubiquitin-	8	1	1	1	1	1	1	1	1	1	9.8	14.899	9.8	9.8	36849	1922.8	8268.6	4606.2	240.35	1033.6	3203.7	6663.4
A0A5C2GSW3;A0A5C2G8J2;A0A5C2G8E5;A0A5C2G0C6;A0A5C2FWF2;A0A5C2GS56			A0A5C2GSW3_HUMAN IG c102_light_IGLV1-44_IGLJ3 (Fragment) OS=Homo sapiens OX=9606 PE=2 SV=1;A0A5C2G8J2_HUMAN IGL c3955_light_IGLV1-47_IGLJ3 (Fragment) OS=Homo sapiens OX=9606 PE=2 SV=1;A0A5C2G8E5_HUMAN IGL c3905_light_IGLV1-44_IGLJ3 (Fragment) OS=Homo sapie	6	1	1	1	1	1	1	1	1	1	12.7	11.503	12.7	12.7	339210	132530	58602	67842	26506	11720	165200	73482
A0A5C2FWU3			A0A5C2FWU3_HUMAN IGL c1568_light_IGLV3-21_IGLJ2 (Fragment) OS=Homo sapiens OX=9606 PE=2 SV=1	1	1	1	1	1	1	1	1	1	1	21.5	11.232	21.5	21.5	0	0	0	0	0	0	0	0
A0A5C2GBC3;A0A5C2GX42;A0A5C2GW64;A0A5C2GW48;A0A5C2GMJ9;A0A5C2GD76;A0A5C2G4Y1;A0A5C2G4A9;A0A5C2G2X2;A0A5C2FZ97;A0A5C2FXY0			A0A5C2GBC3_HUMAN IGH + IGL c506_light_IGKV3-20_IGKJ4 (Fragment) OS=Homo sapiens OX=9606 PE=2 SV=1;A0A5C2GX42_HUMAN IG c268_light_IGKV3-20_IGKJ3 (Fragment) OS=Homo sapiens OX=9606 PE=2 SV=1;A0A5C2GW64_HUMAN IG c1123_light_IGKV3-20_IGKJ5 (Fragment) OS=Homo s	11	1	1	1	1	1	1	1	1	1	16.8	11.446	16.8	16.8	545270	97152	115490	77895	13879	16499	121100	144820
A0A5C2FYA0;A0A5C2GDN4			A0A5C2FYA0_HUMAN IGL c605_light_IGKV1-5_IGKJ1 (Fragment) OS=Homo sapiens OX=9606 PE=2 SV=1;A0A5C2GDN4_HUMAN IGH + IGL c220_light_IGKV4-1_IGKJ1 (Fragment) OS=Homo sapiens OX=9606 PE=2 SV=1	2	1	1	1	1	1	1	1	1	1	10.4	11.594	10.4	10.4	3015100	965120	1365600	753780	241280	341400	1524000	1119900
A0A5C2FZ39			A0A5C2FZ39_HUMAN IGL c1944_light_IGKV1-39_IGKJ4 (Fragment) OS=Homo sapiens OX=9606 PE=2 SV=1	1	1	1	1	1	1	1	1	1	1	16.8	11.505	16.8	16.8	3261000	771500	377920	1087000	257170	125970	949720	363380
A0A5C2G582			A0A5C2G582_HUMAN IGH c146_heavy__IGHV1-8_IGHD5-24_IGHJ4 (Fragment) OS=Homo sapiens OX=9606 PE=2 SV=1	1	1	1	1	1	1	1	1	1	1	12.2	13.774	12.2	12.2	3134300	773570	856800	626870	154710	171360	536690	370560
A0A5C2G5Q2			A0A5C2G5Q2_HUMAN IGH c279_heavy__IGHV1-2_IGHD5-12_IGHJ4 (Fragment) OS=Homo sapiens OX=9606 PE=2 SV=1	1	1	1	1	1	1	1	1	1	1	12.5	13.419	12.5	12.5	0	0	0	0	0	0	0	0
A0A7S5C2N7;A0A5C2GEY2;A0A5C2GBG3;A0A7S5BY37;A0A7S5EV37;A0A7S5C498;A0A5C2G912;A0A5C2G644;A0A7S5C5B4;A0A5C2GDG0;A0A7S5EY03;A0A7S5C4M3			A0A7S5C2N7_HUMAN IGH c1969_heavy_IGHV1-69_IGHD6-19_IGHJ5 (Fragment) OS=Homo sapiens OX=9606 PE=2 SV=1;A0A5C2GEY2_HUMAN IGH + IGL c567_heavy_IGHV1-69_IGHD6-19_IGHJ4 (Fragment) OS=Homo sapiens OX=9606 PE=2 SV=1;A0A5C2GBG3_HUMAN IGH + IGL c531_heavy_IGHV1-46_	12	1	1	1	1	1	1	1	1	1	9.2	13.054	9.2	9.2	342320	133400	69137	57054	22233	11523	147010	86692
A0A7S5C2W0;A0A5C2GEZ9;A0A7S5EVA0;A0A7S5EUS7;A0A7S5BX82;A0A5C2G6N4			A0A7S5C2W0_HUMAN IGH c2360_heavy_IGHV1-69_IGHD6-19_IGHJ4 (Fragment) OS=Homo sapiens OX=9606 PE=2 SV=1;A0A5C2GEZ9_HUMAN IGH + IGL c587_heavy_IGHV1-69_IGHD3-9_IGHJ3 (Fragment) OS=Homo sapiens OX=9606 PE=2 SV=1;A0A7S5EVA0_HUMAN IGH c737_heavy_IGHV1-69_IGHD3-1	6	1	1	1	1	1	1	1	1	1	11.6	12.851	11.6	11.6	0	0	0	0	0	0	0	0
A0A7S5C320;A0A5C2G7I4			A0A7S5C320_HUMAN IGH c3298_heavy_IGHV3-15_IGHD1-7_IGHJ4 (Fragment) OS=Homo sapiens OX=9606 PE=2 SV=1;A0A5C2G7I4_HUMAN IGH c572_heavy__IGHV3-21_IGHD5-18_IGHJ5 (Fragment) OS=Homo sapiens OX=9606 PE=2 SV=1	2	1	1	1	1	1	1	1	1	1	16.2	12.693	16.2	16.2	1331400	145850	417530	190200	20836	59647	181800	523550
A0A5C2G7V1			A0A5C2G7V1_HUMAN IGL c3807_light_IGKV1D-39_IGKJ1 (Fragment) OS=Homo sapiens OX=9606 PE=2 SV=1	1	1	1	1	1	1	1	1	1	1	15	11.549	15	15	0	0	0	0	0	0	0	0
A0A5C2GAH8;A0A5C2GKS1;A0A5C2GE64;A0A7S5ETU7;A0A7S5EV50;A0A5C2GLS4;A0A7S5C3L3;A0A5C2GSB1;A0A7S5EVE0;A0A7S5EUY5;A0A5C2GE70			A0A5C2GAH8_HUMAN IGH c293_heavy__IGHV1-18_IGHD4-17_IGHJ4 (Fragment) OS=Homo sapiens OX=9606 PE=2 SV=1;A0A5C2GKS1_HUMAN IG c122_heavy_IGHV1-18_IGHD1-7_IGHJ4 (Fragment) OS=Homo sapiens OX=9606 PE=2 SV=1;A0A5C2GE64_HUMAN IGH c291_heavy__IGHV1-18_IGHD4-17_IGHJ	11	1	1	1	1	1	1	1	1	1	11.9	13.119	11.9	11.9	0	0	0	0	0	0	0	0
A0A5C2GAK7			A0A5C2GAK7_HUMAN IGL c462_light_IGKV3-15_IGKJ1 (Fragment) OS=Homo sapiens OX=9606 PE=2 SV=1	1	1	1	1	1	0	1	0	1	0	19.3	11.831	19.3	0	161030	96255	0	40259	24064	0	119980	0
A0A5C2GAL3			A0A5C2GAL3_HUMAN IGH + IGL c296_heavy_IGHV3-33_IGHD3-3_IGHJ6 (Fragment) OS=Homo sapiens OX=9606 PE=2 SV=1	1	1	1	1	1	1	1	1	1	1	9.1	13.513	9.1	9.1	62616	643.53	61973	12523	128.71	12395	802.14	77709
A0A5C2GB61;A0A5C2GCB8;A0A5C2GW19;A0A5C2GF19;A0A7S5C2X9;A0A5C2GH07;A0A5C2GJW3;A0A5C2GP02;A0A5C2GVD5;A0A5C2GDU6;A0A5C2GJV5;A0A5C2GGE1;A0A5C2GUQ4;A0A5C2GNY3;A0A7S5C2X0;A0A5C2GP22;A0A5C2GHW9;A0A5C2GHY4;A0A5C2GKL4;A0A5C2GLU4;A0A7S5BXB3;A0A5C2GP90;A0A7S5BYD8;A0A5C2GVU0;A0A7S5C5V5;A0A5C2GM70;A0A5C2GHX9;A0A5C2GFF3;A0A5C2GNB9;A0A5C2GEP5;A0A5C2GFE5;A0A5C2GHE6;A0A7S5BYP6;A0A5C2GP04;A0A5C2GPZ1;A0A5C2GTA5;A0A…			A0A5C2GB61_HUMAN IGH + IGL c40_heavy_IGHV3-53_IGHD2-2_IGHJ4 (Fragment) OS=Homo sapiens OX=9606 PE=2 SV=1;A0A5C2GCB8_HUMAN IGH + IGL c388_heavy_IGHV3-74_IGHD2-2_IGHJ3 (Fragment) OS=Homo sapiens OX=9606 PE=2 SV=1;A0A5C2GW19_HUMAN IG c777_heavy_IGHV3-7_IGHD6-	49	1	1	1	1	1	1	1	1	1	13.9	12.363	13.9	13.9	165950	1763.6	96714	27658	293.93	16119	2198.2	115220
A0A7S5ETT6;A0A7S5C2I5;A0A7S5BYS6;A0A7S5EVM2;A0A5C2GBX3			A0A7S5ETT6_HUMAN IGH c1051_heavy_IGHV1-69_IGHD5-12_IGHJ4 (Fragment) OS=Homo sapiens OX=9606 PE=2 SV=1;A0A7S5C2I5_HUMAN IGH c2667_heavy_IGHV1-69_IGHD3-22_IGHJ3 (Fragment) OS=Homo sapiens OX=9606 PE=2 SV=1;A0A7S5BYS6_HUMAN IGH c384_heavy_IGHV1-69_IGHD4-23_IG	5	1	1	1	0	0	0	0	0	0	10.5	13.699	0	0	26093	0	0	4348.9	0	0	0	0
A0A7S5EVF5;A0A7S5EXI5;A0A5C2GH80;A0A5C2GKL2;A0A5C2GP86;A0A5C2GF55;A0A7S5BYH3;A0A7S5C0D0;A0A5C2GHH5;A0A7S5EXG9;A0A7S5ETX2;A0A5C2GRJ2;A0A7S5C2D2;A0A5C2GPJ3;A0A7S5BYL5;A0A7S5C678;A0A7S5C4E3			A0A7S5EVF5_HUMAN IGH c3481_heavy_IGHV3-73_IGHD3-10_IGHJ5 (Fragment) OS=Homo sapiens OX=9606 PE=2 SV=1;A0A7S5EXI5_HUMAN IGH c2294_heavy_IGHV3-73_IGHD6-13_IGHJ4 (Fragment) OS=Homo sapiens OX=9606 PE=2 SV=1;A0A5C2GH80_HUMAN IG c451_heavy_IGHV3-73_IGHD3-16_IGH	17	1	1	1	1	1	1	1	1	1	16.1	12.542	16.1	16.1	14565	12169	1467.1	2080.7	1738.5	209.58	16069	1091.8
A0A5C2GHF4			A0A5C2GHF4_HUMAN IG c486_light_IGKV3-20_IGKJ2 (Fragment) OS=Homo sapiens OX=9606 PE=2 SV=1	1	1	1	1	1	1	1	1	1	1	14.5	11.965	14.5	14.5	281210	110080	64975	40173	15725	9282.1	130020	89220
A0A5C2GHR8			A0A5C2GHR8_HUMAN IGH + IGL c285_heavy_IGHV3-23_IGHD4-23_IGHJ4 (Fragment) OS=Homo sapiens OX=9606 PE=2 SV=1	1	1	1	1	1	1	1	1	1	1	15.1	13.707	15.1	15.1	47056000	9824100	16441000	5228400	1091600	1826800	15788000	15920000
A0A5C2GIU9			A0A5C2GIU9_HUMAN IG c78_light_IGKV1-39_IGKJ2 (Fragment) OS=Homo sapiens OX=9606 PE=2 SV=1	1	1	1	1	1	1	1	1	1	1	14.3	11.395	14.3	14.3	260810	89719	6446.1	86936	29906	2148.7	143350	15074
A0A5C2GJ27			A0A5C2GJ27_HUMAN IG c158_heavy_IGHV5-51_IGHD4-23_IGHJ5 (Fragment) OS=Homo sapiens OX=9606 PE=2 SV=1	1	1	1	1	1	1	1	1	1	1	12.5	13.326	12.5	12.5	1578300	391010	393390	225470	55858	56198	488380	492320
A0A5C2GJ66			A0A5C2GJ66_HUMAN IG c1106_light_IGKV3-15_IGKJ4 (Fragment) OS=Homo sapiens OX=9606 PE=2 SV=1	1	1	1	1	0	1	0	1	0	1	19.8	11.473	0	19.8	89971	0	89971	22493	0	22493	0	112820
A0A7S5BXY9;A0A5C2GKS6			A0A7S5BXY9_HUMAN IGH c1253_heavy_IGHV1-69_IGHD3-10_IGHJ4 (Fragment) OS=Homo sapiens OX=9606 PE=2 SV=1;A0A5C2GKS6_HUMAN IG c155_heavy_IGHV1-2_IGHD7-27_IGHJ5 (Fragment) OS=Homo sapiens OX=9606 PE=2 SV=1	2	1	1	1	1	0	1	0	1	0	10.8	12.946	10.8	0	113640	77088	0	14205	9636	0	96087	0
A0A5C2GLU6;A0A5C2GWM1;A0A5C2G374;A0A5C2FZT0;A0A5C2FV39;A0A5C2GZM1;A0A5C2GZ68;A0A5C2GMI7;A0A5C2GGB6;A0A5C2G3E0;A0A5C2G1H9;Q9NP29;A0A4P8J6L9			A0A5C2GLU6_HUMAN IG c166_light_IGKV4-1_IGKJ2 (Fragment) OS=Homo sapiens OX=9606 PE=2 SV=1;A0A5C2GWM1_HUMAN IG c829_light_IGKV4-1_IGKJ2 (Fragment) OS=Homo sapiens OX=9606 PE=2 SV=1;A0A5C2G374_HUMAN IGL c3728_light_IGKV4-1_IGKJ1 (Fragment) OS=Homo sapiens OX	13	2	2	2	2	2	2	2	2	2	21.1	12.664	21.1	21.1	1072400	211180	278210	178740	35197	46368	261610	357500
A0A5C2GS79			A0A5C2GS79_HUMAN IG c1330_heavy_IGHV1-8_IGHD2-2_IGHJ2 (Fragment) OS=Homo sapiens OX=9606 PE=2 SV=1	1	1	1	1	1	1	1	1	1	1	15.4	13.666	15.4	15.4	0	0	0	0	0	0	0	0
A0A5C2GV43			A0A5C2GV43_HUMAN IG c732_light_IGKV1-12_IGKJ5 (Fragment) OS=Homo sapiens OX=9606 PE=2 SV=1	1	1	1	1	1	1	1	1	1	1	14	11.663	14	14	136130	42281	65572	45378	14094	21857	34336	68026
A0A5C2GVL8			A0A5C2GVL8_HUMAN IG c1541_light_IGKV1-12_IGKJ1 (Fragment) OS=Homo sapiens OX=9606 PE=2 SV=1	1	1	1	1	1	1	1	1	1	1	15	11.508	15	15	540540	131250	30513	135140	32811	7628.2	105000	50778
A0A5C2GW09			A0A5C2GW09_HUMAN IG c1641_light_IGKV1-6_IGKJ4 (Fragment) OS=Homo sapiens OX=9606 PE=2 SV=1	1	1	1	1	1	1	1	1	1	1	16.8	11.479	16.8	16.8	875910	238390	3910.4	291970	79464	1303.5	96949	12198
C9J911;C9K087;B4DYT1;A0A5F9ZH29;B4E092;O75419	Cell division control protein 45 homolog	CDC45	C9J911_HUMAN Cell division cycle 45 OS=Homo sapiens OX=9606 GN=CDC45 PE=1 SV=2;C9K087_HUMAN Cell division cycle 45 (Fragment) OS=Homo sapiens OX=9606 GN=CDC45 PE=1 SV=2;B4DYT1_HUMAN cDNA FLJ60977, highly similar to CDC45-related protein OS=Homo sapiens OX=	6	1	1	1	1	1	1	1	1	1	21.9	8.3366	21.9	21.9	36244	27677	4928.2	7248.8	5535.4	985.63	39394	2541.9
Q8TEA3;D6RE77;Q9UHV4;B7Z7Y1;A0A5F9ZHG7;B2RTU6;E9PCH4;Q8TEU7	Rap guanine nucleotide exchange factor 6	RAPGEF6	Q8TEA3_HUMAN cDNA FLJ23738 fis, clone HEP15081, highly similar to PDZ domain-containing guanine nucleotide exchange factor I OS=Homo sapiens OX=9606 PE=2 SV=1;D6RE77_HUMAN Rap guanine nucleotide exchange factor 6 OS=Homo sapiens OX=9606 GN=RAPGEF6 PE=1 SV=	8	1	1	1	1	0	1	0	1	0	0.7	126.11	0.7	0	0	0	0	0	0	0	0	0
A0A804HJM1;A0A804HIL4;A0A804HK15;Q7KZJ3;Q96FS1;A0A669KB62;A0A669KB05;Q68DU0;C9JZR2;H0YC95;O60716	Catenin delta-1	CTNND1;DKFZp781O2021	A0A804HJM1_HUMAN Catenin delta 1 OS=Homo sapiens OX=9606 GN=CTNND1 PE=1 SV=1;A0A804HIL4_HUMAN Catenin delta 1 OS=Homo sapiens OX=9606 GN=CTNND1 PE=1 SV=1;A0A804HK15_HUMAN Catenin delta 1 OS=Homo sapiens OX=9606 GN=CTNND1 PE=1 SV=1;Q7KZJ3_HUMAN Catenin (Cad	11	1	1	1	1	0	1	0	1	0	5.4	30.664	5.4	0	36261	2725.1	0	2417.4	181.67	0	1696.6	0
A0A7I2V3H2;A0A7I2V3S0;A0A7I2V2L4;A0A7I2V3Y5;A0A7I2V4K2;A0A7I2V529;A0A7I2YQ65;A0A7I2V514;A0A7I2V2L5;A0A7I2YQM2;A0A7I2V452;A0A7P0RGV0;A0A669KB10;A0A669KBG8;Q92538	Golgi-specific brefeldin A-resistance guanine nucleotide exchange factor 1	GBF1	A0A7I2V3H2_HUMAN Golgi brefeldin A resistant guanine nucleotide exchange factor 1 (Fragment) OS=Homo sapiens OX=9606 GN=GBF1 PE=1 SV=1;A0A7I2V3S0_HUMAN Golgi brefeldin A resistant guanine nucleotide exchange factor 1 (Fragment) OS=Homo sapiens OX=9606 GN=G	15	1	1	1	0	0	0	0	0	0	13.3	9.2644	0	0	7380	0	0	1476	0	0	0	0
A0A679KTH4			A0A679KTH4_HUMAN beta-galactosidase (Fragment) OS=Homo sapiens OX=9606 GN=EmGFP-LacZ-E2F-TdTom PE=3 SV=1	1	1	1	1	1	1	1	1	1	1	1.2	145.52	1.2	1.2	130740	38082	46752	2108.7	614.22	754.06	45271	58634
A0A6I8PRU6;A0A6I8PLD9;Q8N6L1	Keratinocyte-associated protein 2	KRTCAP2	A0A6I8PRU6_HUMAN Keratinocyte-associated protein 2 OS=Homo sapiens OX=9606 GN=KRTCAP2 PE=1 SV=1;A0A6I8PLD9_HUMAN Keratinocyte-associated protein 2 OS=Homo sapiens OX=9606 GN=KRTCAP2 PE=1 SV=1;KTAP2_HUMAN Keratinocyte-associated protein 2 OS=Homo sapiens OX	3	1	1	1	0	1	0	1	0	1	15.2	11.998	0	15.2	36913	0	13254	18456	0	6627	0	16619
A0A6Q8PFF7;A0A6Q8PG75;A0A6Q8PGA4;A0A6Q8PG14;A0A8I5KRC0;A0A6Q8PG30;A0A6Q8PHQ1;A0A6Q8PEZ7;Q96S66;Q5T1P5;A0A6Q8PG68	Chloride channel CLIC-like protein 1	CLCC1	A0A6Q8PFF7_HUMAN Chloride channel CLIC-like protein 1 OS=Homo sapiens OX=9606 GN=CLCC1 PE=1 SV=1;A0A6Q8PG75_HUMAN Chloride channel CLIC-like protein 1 OS=Homo sapiens OX=9606 GN=CLCC1 PE=1 SV=1;A0A6Q8PGA4_HUMAN Chloride channel CLIC-like protein 1 OS=Homo	11	2	2	2	0	1	0	1	0	1	8.8	48.477	0	3.9	61396	0	2673.5	2455.8	0	106.94	0	5818.7
A0A6Q8PHI3;A0A6Q8PF75;A0A6Q8PG39			A0A6Q8PHI3_HUMAN D-ribitol-5-phosphate cytidylyltransferase (Fragment) OS=Homo sapiens OX=9606 GN=CRPPA PE=1 SV=1;A0A6Q8PF75_HUMAN D-ribitol-5-phosphate cytidylyltransferase OS=Homo sapiens OX=9606 GN=CRPPA PE=1 SV=1;A0A6Q8PG39_HUMAN D-ribitol-5-phosphate	3	1	1	1	1	0	1	0	1	0	3.3	34.043	3.3	0	0	0	0	0	0	0	0	0
A0A6Q8PFW2;A0A7I2RLJ8;A0A6Q8PFA7;A0A6Q8PFQ8;A0A6Q8PFS4;A0A6Q8PHC0;A0A7I2PK44;A0A6Q8PHJ9;A0A6Q8PG15;A0A6Q8PFM5;A0A6Q8PFE1;O95831;Q5RZ99;Q5RZA0	Apoptosis-inducing factor 1, mitochondrial	AIFM1	A0A6Q8PFW2_HUMAN Apoptosis inducing factor mitochondria associated 1 (Fragment) OS=Homo sapiens OX=9606 GN=AIFM1 PE=1 SV=1;A0A7I2RLJ8_HUMAN Apoptosis inducing factor mitochondria associated 1 OS=Homo sapiens OX=9606 GN=AIFM1 PE=1 SV=1;A0A6Q8PFA7_HUMAN Apop	14	2	2	2	2	2	2	2	2	2	11.3	31.861	11.3	11.3	231810	39298	23386	17832	3023	1798.9	77092	33247
A0A6Q8PFY3;Q9BXW9	Fanconi anemia group D2 protein	FANCD2	A0A6Q8PFY3_HUMAN FA complementation group D2 (Fragment) OS=Homo sapiens OX=9606 GN=FANCD2 PE=1 SV=1;FACD2_HUMAN Fanconi anemia group D2 protein OS=Homo sapiens OX=9606 GN=FANCD2 PE=1 SV=2	2	1	1	1	0	0	0	0	0	0	1	159.91	0	0	12374	0	0	187.49	0	0	0	0
A0A7I2V4E1;A0A7I2YQA3;A0A6Q8PG98;A0A6Q8PGJ4;J9PBQ5;A0A7I2V561;J3KRR3;J3KSC6;H0Y2S2;J3QQP4;A0A7I2V4C1;A0A7I2V2M0;Q9NXB0	Meckel syndrome type 1 protein	MKS1	A0A7I2V4E1_HUMAN MKS transition zone complex subunit 1 (Fragment) OS=Homo sapiens OX=9606 GN=MKS1 PE=4 SV=1;A0A7I2YQA3_HUMAN MKS transition zone complex subunit 1 OS=Homo sapiens OX=9606 GN=MKS1 PE=1 SV=1;A0A6Q8PG98_HUMAN MKS transition zone complex subuni	13	1	1	1	0	0	0	0	0	0	17.1	4.5821	0	0	0	0	0	0	0	0	0	0
A0A8Q3SIZ6;A0A8Q3SIW9;B7ZMF2;A0A6Q8PH09;Q9NVI1;H3BP78;F8W7R3;B3KNW8;A0A6Q8PGF4	Fanconi anemia group I protein	FANCI	A0A8Q3SIZ6_HUMAN FA complementation group I OS=Homo sapiens OX=9606 GN=FANCI PE=1 SV=1;A0A8Q3SIW9_HUMAN FA complementation group I OS=Homo sapiens OX=9606 GN=FANCI PE=1 SV=1;B7ZMF2_HUMAN Fanconi anemia, complementation group I OS=Homo sapiens OX=9606 GN=FA	9	5	5	5	3	2	3	2	3	2	6.5	129.72	3.6	3	244690	10428	22990	3652.1	155.64	343.14	25140	37206
A0A6Q8PHG0;Q0VGD6;B2R7W4;O43390;A0A6Q8PEX7;A0A6Q8PH31;B4DMD1;B4DT28;B4DMB1;Q6MZS5;A0A7I2V2F0;A0A6Q8PH35	Heterogeneous nuclear ribonucleoprotein R	HNRPR;HNRNPR;DKFZp686A13234	A0A6Q8PHG0_HUMAN Heterogeneous nuclear ribonucleoprotein R (Fragment) OS=Homo sapiens OX=9606 GN=HNRNPR PE=4 SV=1;Q0VGD6_HUMAN HNRPR protein (Fragment) OS=Homo sapiens OX=9606 GN=HNRPR PE=2 SV=1;B2R7W4_HUMAN cDNA, FLJ93632, highly similar to Homo sapiens h	12	3	3	2	3	2	3	2	2	2	22.6	20.873	22.6	16.1	258370	237560	11857	25837	23756	1185.7	300940	10128
A0A7H1D2D6			A0A7H1D2D6_HUMAN ATP synthase subunit a (Fragment) OS=Homo sapiens OX=9606 GN=ATP6 PE=3 SV=1	1	1	1	1	0	1	0	1	0	1	8.4	16.649	0	8.4	0	0	0	0	0	0	0	0
A0A7I2V2S3;O14980;A0A7I2V461;A0A7I2V3W6;A0A7I2V2H0;A0A7I2V6B9;A0A7I2V488;B7ZB16;A0A7I2V2Y6;B4DR01;B3KWD0;A0A7I2V3P3;A0A7I2YQV4;A0A7I2V3N0;A0A7I2V4A3;A0A7I2YQX3;C9JKM9;A0A7I2V3J1;C9J673;A0A7I2V2C5;A0A7I2YQP1	Exportin-1	XPO1	A0A7I2V2S3_HUMAN Exportin 1 OS=Homo sapiens OX=9606 GN=XPO1 PE=1 SV=1;XPO1_HUMAN Exportin-1 OS=Homo sapiens OX=9606 GN=XPO1 PE=1 SV=1;A0A7I2V461_HUMAN Exportin 1 OS=Homo sapiens OX=9606 GN=XPO1 PE=1 SV=1;A0A7I2V3W6_HUMAN Exportin 1 OS=Homo sapiens OX=9606	21	12	12	11	6	8	6	8	6	7	17.8	109.35	8.9	11.4	2705500	164920	358990	60123	3664.8	7977.5	199410	382940
A0A7I2YQD4;A0A7I2V482;A0A7I2V2U6;B2R7W0;P13995;B8ZZU9	Bifunctional methylenetetrahydrofolate dehydrogenase/cyclohydrolase, mitochondrial;NAD-dependent methylenetetrahydrofolate dehydrogenase;Methenyltetrahydrofolate cyclohydrolase	MTHFD2	A0A7I2YQD4_HUMAN methenyltetrahydrofolate cyclohydrolase (Fragment) OS=Homo sapiens OX=9606 GN=MTHFD2 PE=1 SV=1;A0A7I2V482_HUMAN methenyltetrahydrofolate cyclohydrolase OS=Homo sapiens OX=9606 GN=MTHFD2 PE=1 SV=1;A0A7I2V2U6_HUMAN methenyltetrahydrofolate c	6	2	2	2	2	0	2	0	2	0	21.7	22.055	21.7	0	229040	227540	0	17619	17503	0	269840	0
B3KM80;Q6ZS99;A0A7I2V2U7;B3KTP9;A0A7I2V5M5;A0A7I2V428;C9JLB1;A0A7I2V3F3;H7BY16;P19338;Q9BQ02;A0A7I2V349;A0A7I2V506;A0A7I2V699	Nucleolin	NCL	B3KM80_HUMAN Nucleolin OS=Homo sapiens OX=9606 GN=NCL PE=2 SV=1;Q6ZS99_HUMAN Nucleolin OS=Homo sapiens OX=9606 PE=2 SV=1;A0A7I2V2U7_HUMAN Nucleolin OS=Homo sapiens OX=9606 GN=NCL PE=1 SV=1;B3KTP9_HUMAN Nucleolin OS=Homo sapiens OX=9606 PE=2 SV=1;A0A7I2V5M5	14	3	3	3	3	3	3	3	3	3	8.6	58.554	8.6	8.6	362910	174080	45045	13958	6695.4	1732.5	175900	41451
A0A7I2V3Z3;A0A7I2V351;A0A7I2V487;Q7Z726;A8K7D9;A0A7I2YQE1;P52292;J3QLL0;J3KS65	Importin subunit alpha;Importin subunit alpha-1	KPNA2	A0A7I2V3Z3_HUMAN Karyopherin subunit alpha 2 OS=Homo sapiens OX=9606 GN=KPNA2 PE=1 SV=1;A0A7I2V351_HUMAN Importin subunit alpha OS=Homo sapiens OX=9606 GN=KPNA2 PE=1 SV=1;A0A7I2V487_HUMAN Importin subunit alpha OS=Homo sapiens OX=9606 GN=KPNA2 PE=1 SV=1;Q7	9	3	3	3	1	2	1	2	1	2	13.3	43.541	3.8	8.3	403160	20120	89198	25197	1257.5	5574.8	41519	106970
A0A7I2V365;A0A7I2V4A6;A0A7I2V4I0;A0A7I2V692;A0A7I2V4H7;H7BYJ3;O14578	Citron Rho-interacting kinase	CIT	A0A7I2V365_HUMAN Citron rho-interacting serine/threonine kinase OS=Homo sapiens OX=9606 GN=CIT PE=1 SV=1;A0A7I2V4A6_HUMAN Citron rho-interacting serine/threonine kinase OS=Homo sapiens OX=9606 GN=CIT PE=1 SV=1;A0A7I2V4I0_HUMAN Citron rho-interacting serine	7	1	1	1	1	1	1	1	1	1	1	177.09	1	1	0	0	0	0	0	0	0	0
A0A7I2V3P8;P0DTE2			A0A7I2V3P8_HUMAN Immunoglobulin heavy variable IGHV8-51-1 (non-functional) (Fragment) OS=Homo sapiens OX=9606 GN=IGHV8-51-1 PE=4 SV=1;HV511_HUMAN Probable non-functional immunoglobulin heavy variable 8-51-1 OS=Homo sapiens OX=9606 GN=IGHV8-51-1 PE=1 SV=1	2	1	1	1	1	1	1	1	1	1	14.7	11.438	14.7	14.7	0	0	0	0	0	0	0	0
F6UXX1;A0A7I2V5Q6;Q05CK9;A0A7I2V4Z0;A0A7I2YQN2;O60506;A0A7I2V4J0;B7Z645;A0A7I2V2F2;A0A7I2V346;A0A7I2V309;Q59GL1;B2R8Z8;A0A7I2YQV8	Heterogeneous nuclear ribonucleoprotein Q	SYNCRIP	F6UXX1_HUMAN Heterogeneous nuclear ribonucleoprotein Q (Fragment) OS=Homo sapiens OX=9606 GN=SYNCRIP PE=1 SV=1;A0A7I2V5Q6_HUMAN Synaptotagmin binding cytoplasmic RNA interacting protein OS=Homo sapiens OX=9606 GN=SYNCRIP PE=1 SV=1;Q05CK9_HUMAN SYNCRIP prot	14	3	2	2	3	1	2	1	2	1	25.4	20.256	25.4	11.9	106980	89242	13910	15283	12749	1987.1	114070	7522.7
A0A7P0Z4C6;A0A7P0TAQ1;A0A7P0T8Q5;A0A7P0TAW3;A0A7I2V540;P55072;A0A7I2YQJ0;A0A7I2V5G8;Q9NTC4;A0A7I2V2Y2;Q0IIN5;Q96IF9;A0A7P0T8A3;C9JUP7	Transitional endoplasmic reticulum ATPase	VCP;DKFZp434K0126	A0A7P0Z4C6_HUMAN Transitional endoplasmic reticulum ATPase OS=Homo sapiens OX=9606 GN=VCP PE=1 SV=1;A0A7P0TAQ1_HUMAN Transitional endoplasmic reticulum ATPase OS=Homo sapiens OX=9606 GN=VCP PE=1 SV=1;A0A7P0T8Q5_HUMAN Transitional endoplasmic reticulum ATPa	14	2	2	2	0	2	0	2	0	2	4.3	76.917	0	4.3	72315	0	39574	1854.2	0	1014.7	0	53302
H0Y9L4;Q05CW4;A0A7P0P278;A0A7I2YQS5;O96028	Histone-lysine N-methyltransferase NSD2	WHSC1	H0Y9L4_HUMAN Nuclear receptor binding SET domain protein 2 (Fragment) OS=Homo sapiens OX=9606 GN=NSD2 PE=1 SV=1;Q05CW4_HUMAN WHSC1 protein OS=Homo sapiens OX=9606 GN=WHSC1 PE=2 SV=1;A0A7P0P278_HUMAN Nuclear receptor binding SET domain protein 2 OS=Homo sap	5	1	1	1	1	1	1	1	1	1	4.9	18.4	4.9	4.9	0	0	0	0	0	0	0	0
Q9H7J9;A9QQ17;Q7Z3N4;A9QQ23;A9QQ22;A9QQ21;Q9NSV7;A9QQ19;A9QQ20;A9QQ16;A9QQ15;A9QQ14;A9QQ13;A9QQ12;A9QQ18;A0A7I2YQU6;Q9NQA3;C4AMC7;Q6VEQ5;A8K0Z3;A8MWX3	WAS protein family homolog 6;Putative WAS protein family homolog 3;WAS protein family homolog 2;WAS protein family homolog 1;Putative WAS protein family homolog 4	FLJ00075;WASH;DKFZp686C24272;DKFZp434K1323;WASH6P;WASH3P;WASH2P;WASH1;WASH4P	Q9H7J9_HUMAN FLJ00075 protein (Fragment) OS=Homo sapiens OX=9606 GN=FLJ00075 PE=2 SV=1;A9QQ17_HUMAN Actin nucleation promoting factor (Fragment) OS=Homo sapiens OX=9606 GN=WASH PE=3 SV=1;Q7Z3N4_HUMAN Uncharacterized protein DKFZp686C24272 OS=Homo sapiens O	21	1	1	1	0	0	0	0	0	0	7.7	20.158	0	0	0	0	0	0	0	0	0	0
Q86W20;A1A508;Q8N2U3;A0A7P0MNE9;Q7Z5F4;P35030	Trypsin-3	PRSS1;PRSS3	Q86W20_HUMAN Protease serine 1 (Fragment) OS=Homo sapiens OX=9606 GN=PRSS1 PE=4 SV=1;A1A508_HUMAN PRSS3 protein OS=Homo sapiens OX=9606 GN=PRSS3 PE=2 SV=1;Q8N2U3_HUMAN PRSS3 protein (Fragment) OS=Homo sapiens OX=9606 GN=PRSS3 PE=1 SV=1;A0A7P0MNE9_HUMAN Ser	6	1	1	1	1	1	1	1	1	1	15.5	9.1665	15.5	15.5	1169300	380540	404540	233870	76107	80907	374040	340320
Q59FN3;Q9BUX5;H0Y8Z9;A0A7P0T9N9;A0A7P0TB58;Q9H9W4;A0A7P0T7Z1;A0A7P0T8U3;A0A7P0T871;Q9H845	Acyl-CoA dehydrogenase family member 9, mitochondrial	ACAD9	Q59FN3_HUMAN Acyl-Coenzyme A dehydrogenase family, member 9 variant (Fragment) OS=Homo sapiens OX=9606 PE=2 SV=1;Q9BUX5_HUMAN ACAD9 protein (Fragment) OS=Homo sapiens OX=9606 GN=ACAD9 PE=2 SV=2;H0Y8Z9_HUMAN Acyl-CoA dehydrogenase family member 9 (Fragment)	10	1	1	1	0	1	0	1	0	1	5.5	29.663	0	5.5	48839	0	675.58	2872.9	0	39.74	0	847.12
P27824;A0A7P0T9L0;A0A7P0T840;A0A7P0T937;A0A7P0TB65;A0A7P0T8G1;A0A7P0Z4D6;A0A7P0TAE9;A0A7P0TAR9;A0A7P0Z484;Q16094;D6RGY2;Q6ZP56;D6RAQ8;A0A7P0Z4H2;A0A7P0TAN9;A0A7P0T8N1;D6RAU8;D6RD16	Calnexin	CANX	CALX_HUMAN Calnexin OS=Homo sapiens OX=9606 GN=CANX PE=1 SV=2;A0A7P0T9L0_HUMAN Calnexin OS=Homo sapiens OX=9606 GN=CANX PE=1 SV=1;A0A7P0T840_HUMAN Calnexin OS=Homo sapiens OX=9606 GN=CANX PE=1 SV=1;A0A7P0T937_HUMAN Calnexin OS=Homo sapiens OX=9606 GN=CANX	19	5	5	5	4	1	4	1	4	1	11.8	67.567	8.6	2.7	758550	131980	56285	23705	4124.5	1758.9	102580	60365
B4DHR1;A0A7P0T861;K7EL50;Q53G71;V9HW88;P27797	Calreticulin	CALR;HEL-S-99n	B4DHR1_HUMAN cDNA FLJ53009, highly similar to Calreticulin OS=Homo sapiens OX=9606 PE=2 SV=1;A0A7P0T861_HUMAN Calreticulin OS=Homo sapiens OX=9606 GN=CALR PE=1 SV=1;K7EL50_HUMAN Calreticulin OS=Homo sapiens OX=9606 GN=CALR PE=1 SV=2;Q53G71_HUMAN Calreticul	6	1	1	1	1	0	1	0	1	0	6.6	24.287	6.6	0	28315	9310.5	0	2178	716.2	0	11605	0
B4DZP5;A0A7P0TB30;A0A7P0T870;A0A7P0Z3Z5;A0A7P0TAK7;A0A7P0Z4B9;Q16531;B4DSA8;A0A7P0T965;F5GY55;B7Z2A1	DNA damage-binding protein 1	DDB1	B4DZP5_HUMAN DNA damage-binding protein 1 OS=Homo sapiens OX=9606 PE=2 SV=1;A0A7P0TB30_HUMAN DNA damage-binding protein 1 OS=Homo sapiens OX=9606 GN=DDB1 PE=1 SV=1;A0A7P0T870_HUMAN DNA damage-binding protein 1 OS=Homo sapiens OX=9606 GN=DDB1 PE=1 SV=1;A0A7	11	3	3	3	2	2	2	2	2	2	8.1	91.985	4.5	5.2	325140	34554	34383	8556.4	909.31	904.82	53047	106800
B3KMA6;A0A7P0T8L6;A0A7P0TBB1;B3KN05;A0A7P0TA76;B2RBE0;O95573;Q6PIM8;A0A7P0T905;B4DH39;A0A804HI36;A0A7P0TB52;Q8TAF6;O60488	Long-chain-fatty-acid--CoA ligase 3;Long-chain-fatty-acid--CoA ligase 4	ACSL3;FACL4;ACSL4	B3KMA6_HUMAN cDNA FLJ10609 fis, clone NT2RP2005276, highly similar to Long-chain-fatty-acid--CoA ligase 3 OS=Homo sapiens OX=9606 PE=2 SV=1;A0A7P0T8L6_HUMAN Acyl-CoA synthetase long chain family member 3 OS=Homo sapiens OX=9606 GN=ACSL3 PE=1 SV=1;A0A7P0TBB	14	2	2	2	1	1	1	1	1	1	7.1	51.306	3.9	3.9	192120	33097	34944	8004.9	1379	1456	41886	37403
A0A7P0TB24;A0A7P0T9J6;Q9NXE4;F8WF03;F2Z2I0;F2Z2W5;C9J647;H7C235;H7C2J2;H7C0W5;A0A7P0TAZ0;A0A7P0T8J0;A0A7P0TB44;A0A7P0Z453;B4E0T5;H7C1Q6	Sphingomyelin phosphodiesterase 4	SMPD4	A0A7P0TB24_HUMAN Sphingomyelin phosphodiesterase 4 OS=Homo sapiens OX=9606 GN=SMPD4 PE=1 SV=1;A0A7P0T9J6_HUMAN Sphingomyelin phosphodiesterase 4 OS=Homo sapiens OX=9606 GN=SMPD4 PE=1 SV=1;NSMA3_HUMAN Sphingomyelin phosphodiesterase 4 OS=Homo sapiens OX=960	16	2	2	2	0	0	0	0	0	0	3.9	93.351	0	0	424460	0	0	9646.9	0	0	0	0
A8MZ77;B4DY23;A0A7P0TA85;Q54A51;B4DNE1;P35613;A0A2R8YDZ0;I3L192;A0A087WUV8;A0A7P0TB04	Basigin	hEMMPRIN;BSG	A8MZ77_HUMAN cDNA FLJ52516, moderately similar to Basigin OS=Homo sapiens OX=9606 PE=2 SV=3;B4DY23_HUMAN cDNA FLJ61188, highly similar to Basigin OS=Homo sapiens OX=9606 PE=2 SV=1;A0A7P0TA85_HUMAN Basigin (Ok blood group) OS=Homo sapiens OX=9606 GN=BSG PE=	10	2	2	2	2	2	2	2	2	2	20.8	16.527	20.8	20.8	279520	59113	92401	46586	9852.2	15400	49947	126930
A0A7P0TA99			A0A7P0TA99_HUMAN WD repeat domain 62 OS=Homo sapiens OX=9606 GN=WDR62 PE=1 SV=1	1	1	1	1	1	1	1	1	1	1	4.9	40.767	4.9	4.9	0	0	0	0	0	0	0	0
P08195;B4E2Z3;A0A7P0Z4P5;A0A7P0TAN7;A0A7P0Z4A0;F5GZS6;A0A7P0T9F7;A0A7P0TBF8;F5H056;A0A7P0TAS6;A0A7P0T8U7;F5GZI0;A0A7P0T8F1;H0YH36;A0A7P0TAT7;H0YFS2;H0YFX4	4F2 cell-surface antigen heavy chain	SLC3A2	4F2_HUMAN Amino acid transporter heavy chain SLC3A2 OS=Homo sapiens OX=9606 GN=SLC3A2 PE=1 SV=3;B4E2Z3_HUMAN cDNA FLJ54090, highly similar to 4F2 cell-surface antigen heavy chain OS=Homo sapiens OX=9606 PE=2 SV=1;A0A7P0Z4P5_HUMAN Solute carrier family 3 me	17	3	3	3	1	1	1	1	1	1	6.8	67.993	1.9	1.9	200160	3053.9	20983	6902.2	105.31	723.54	4926.9	34054
A0A7P0TBF0;Q92973;A0A7P0T944;A0A7P0T9C0;A0A7P0Z4D3;S4R398	Transportin-1	TNPO1	A0A7P0TBF0_HUMAN Transportin 1 OS=Homo sapiens OX=9606 GN=TNPO1 PE=1 SV=1;TNPO1_HUMAN Transportin-1 OS=Homo sapiens OX=9606 GN=TNPO1 PE=1 SV=2;A0A7P0T944_HUMAN Transportin 1 OS=Homo sapiens OX=9606 GN=TNPO1 PE=1 SV=1;A0A7P0T9C0_HUMAN Transportin 1 OS=Homo	6	6	6	5	2	2	2	2	2	1	9	97.623	3.4	3.6	693830	13603	16288	17346	340.07	407.21	13989	13886
A0A7S5BXV0;A0A7S5EYE4;A0A7S5C0F4;A0A7S5C3N7;A0A7S5EV30;A0A7S5C0V5;A0A7S5C1J8;A0A7S5C5C9;A0A7S5C5U8;A0A7S5C4E4;A0A7S5C2W7			A0A7S5BXV0_HUMAN IGH c172_heavy_IGHV5-51_IGHD3-10_IGHJ5 (Fragment) OS=Homo sapiens OX=9606 PE=2 SV=1;A0A7S5EYE4_HUMAN IGH c3689_heavy_IGHV5-51_IGHD7-27_IGHJ2 (Fragment) OS=Homo sapiens OX=9606 PE=2 SV=1;A0A7S5C0F4_HUMAN IGH c844_heavy_IGHV5-51_IGHD3-22_IGH	11	1	1	1	1	1	1	1	1	1	11.9	12.919	11.9	11.9	0	0	0	0	0	0	0	0
A0A7S5C1D9			A0A7S5C1D9_HUMAN IGH c2097_heavy_IGHV3-7_IGHD6-19_IGHJ6 (Fragment) OS=Homo sapiens OX=9606 PE=2 SV=1	1	1	1	1	1	0	1	0	1	0	11.8	14.421	11.8	0	0	0	0	0	0	0	0	0
A0A7S5C2R7;A0A7S5C239			A0A7S5C2R7_HUMAN IGH c2757_heavy_IGHV4-39_IGHD3-10_IGHJ3 (Fragment) OS=Homo sapiens OX=9606 PE=2 SV=1;A0A7S5C239_HUMAN IGH c2798_heavy_IGHV4-39_IGHD3-10_IGHJ3 (Fragment) OS=Homo sapiens OX=9606 PE=2 SV=1	2	1	1	1	1	1	1	1	1	1	13.1	13.363	13.1	13.1	398230	203660	1327.8	66371	33943	221.29	326520	3210.4
A0A7S5C3J6			A0A7S5C3J6_HUMAN IGH c3553_heavy_IGHV4-28_IGHD3-16_IGHJ6 (Fragment) OS=Homo sapiens OX=9606 PE=2 SV=1	1	1	1	1	1	1	1	1	1	1	14.2	13.247	14.2	14.2	0	0	0	0	0	0	0	0
A0A7S5EVY8			A0A7S5EVY8_HUMAN IGH c2805_heavy_IGHV4-34_IGHD1-7_IGHJ3 (Fragment) OS=Homo sapiens OX=9606 PE=2 SV=1	1	1	1	1	1	1	1	1	1	1	18.2	13.495	18.2	18.2	0	0	0	0	0	0	0	0
A0A7S5EWT1			A0A7S5EWT1_HUMAN IGH c2462_heavy_IGHV3-23_IGHD6-19_IGHJ6 (Fragment) OS=Homo sapiens OX=9606 PE=2 SV=1	1	1	1	1	0	1	0	1	0	1	13.5	13.562	0	13.5	0	0	0	0	0	0	0	0
A0A804CF45;O14654	Insulin receptor substrate 4	IRS4	A0A804CF45_HUMAN Insulin receptor substrate 4 OS=Homo sapiens OX=9606 GN=IRS4 PE=1 SV=1;IRS4_HUMAN Insulin receptor substrate 4 OS=Homo sapiens OX=9606 GN=IRS4 PE=1 SV=1	2	3	3	3	2	2	2	2	2	2	4.1	133.68	2.5	2.5	125240	25829	51234	2122.8	437.79	868.38	31255	55870
Q6ZV33;B3KR01;A0A804HI01;A0A804HIU6;B7Z5H8;A0A804HJX5;B7Z691;A0A804HJI3;A0A804HHV6;A0A804HJG4;A0A804HJA8;A0A804HJJ5;A0A804HHZ7;A0A804HJS7;Q9BQI5	SH3-containing GRB2-like protein 3-interacting protein 1	SGIP1	Q6ZV33_HUMAN SH3-containing GRB2-like protein 3-interacting protein 1 OS=Homo sapiens OX=9606 PE=2 SV=1;B3KR01_HUMAN SH3-containing GRB2-like protein 3-interacting protein 1 OS=Homo sapiens OX=9606 PE=2 SV=1;A0A804HI01_HUMAN SH3-containing GRB2-like protei	15	1	1	1	1	1	1	1	1	1	4.5	36.566	4.5	4.5	0	0	0	0	0	0	0	0
C9JIX1;Q9BVG5;Q53SQ1;A0A804HIA8;Q15032	R3H domain-containing protein 1	R3HDM1;R3HDM	C9JIX1_HUMAN R3H domain containing 1 (Fragment) OS=Homo sapiens OX=9606 GN=R3HDM1 PE=1 SV=8;Q9BVG5_HUMAN R3HDM1 protein OS=Homo sapiens OX=9606 GN=R3HDM1 PE=2 SV=1;Q53SQ1_HUMAN Uncharacterized protein R3HDM (Fragment) OS=Homo sapiens OX=9606 GN=R3HDM PE=4	5	1	1	1	1	0	1	0	1	0	26.2	7.3832	26.2	0	0	0	0	0	0	0	0	0
A0A804HIV7;Q5HY57;P50402	Emerin	EMD	A0A804HIV7_HUMAN Emerin OS=Homo sapiens OX=9606 GN=EMD PE=1 SV=1;Q5HY57_HUMAN Emerin OS=Homo sapiens OX=9606 GN=EMD PE=1 SV=1;EMD_HUMAN Emerin OS=Homo sapiens OX=9606 GN=EMD PE=1 SV=1	3	1	1	1	1	1	1	1	1	1	7.9	24.383	7.9	7.9	46323	564.39	4332.4	4632.3	56.439	433.24	1723.9	4790.5
A0A804HJB5;Q6PIA1;Q59FG6;A0A8I5KSG1;O14686	Histone-lysine N-methyltransferase 2D	MLL2;KMT2D	A0A804HJB5_HUMAN Lysine methyltransferase 2D (Fragment) OS=Homo sapiens OX=9606 GN=KMT2D PE=1 SV=1;Q6PIA1_HUMAN [histone H3]-lysine(4) N-methyltransferase (Fragment) OS=Homo sapiens OX=9606 GN=MLL2 PE=2 SV=1;Q59FG6_HUMAN [histone H3]-lysine(4) N-methyltran	5	1	1	1	1	1	1	1	1	1	5.6	36.956	5.6	5.6	0	0	0	0	0	0	0	0
A0A804HKZ5			A0A804HKZ5_HUMAN Dystrophin (Fragment) OS=Homo sapiens OX=9606 GN=DMD PE=1 SV=1	1	1	1	1	1	1	1	1	1	1	2.7	60.528	2.7	2.7	0	0	0	0	0	0	0	0
H0Y2V8;A0A8D9PHA5;Q8IW23;A0A8D9PH81;O15398;Q14957	Glutamate receptor ionotropic, NMDA 2C	GRIN2C;NMDAR2C	H0Y2V8_HUMAN Glutamate receptor OS=Homo sapiens OX=9606 GN=GRIN2C PE=1 SV=1;A0A8D9PHA5_HUMAN Glutamate receptor OS=Homo sapiens OX=9606 GN=GRIN2C PE=2 SV=1;Q8IW23_HUMAN Glutamate receptor (Fragment) OS=Homo sapiens OX=9606 PE=2 SV=1;A0A8D9PH81_HUMAN Glutam	6	1	1	1	1	0	1	0	1	0	2.3	95.966	2.3	0	0	0	0	0	0	0	0	0
A0A8I5KND9;A0A8I5KYZ4;A0A8I5KNP3;A0A8I5KNN2;Q9NR30	Nucleolar RNA helicase 2	DDX21	A0A8I5KND9_HUMAN RNA helicase OS=Homo sapiens OX=9606 GN=DDX21 PE=1 SV=1;A0A8I5KYZ4_HUMAN RNA helicase OS=Homo sapiens OX=9606 GN=DDX21 PE=1 SV=1;A0A8I5KNP3_HUMAN RNA helicase OS=Homo sapiens OX=9606 GN=DDX21 PE=1 SV=1;A0A8I5KNN2_HUMAN RNA helicase OS=Homo	5	3	3	3	3	2	3	2	3	2	6.7	73.889	6.7	3.3	185820	54153	63525	5465.2	1592.7	1868.4	21474	87014
A0A8I5KU60;A0A8I5KRI4;A0A8I5QJR0;A0A8I5KSY6;H0YC37;A0A8I5KUQ2;A0A8I5QJD7;A0A8I5KPW0;A0A8I5KXP3;A0A8I5KR26;A0A8I5KXS3;E5RI28;A0A8I5KVC1;A0A8I5QJJ6;A0A8I5KY57;A0A8I5QJI9;A0A8I5KUD2;A0A8I5KNG3;A0A8I5KV60;Q6P1X5	Transcription initiation factor TFIID subunit 2	TAF2	A0A8I5KU60_HUMAN TATA-box binding protein associated factor 2 OS=Homo sapiens OX=9606 GN=TAF2 PE=1 SV=1;A0A8I5KRI4_HUMAN TATA-box binding protein associated factor 2 OS=Homo sapiens OX=9606 GN=TAF2 PE=1 SV=1;A0A8I5QJR0_HUMAN Transcription initiation factor	20	1	1	1	1	0	1	0	1	0	30.2	4.8115	30.2	0	62585	7245.7	0	31293	3622.9	0	11533	0
A0A8I5KU99;A0A8I5KSX1;A0A8I5KWY9;A0A8I5KSF0;A0A8I5KQH9;A0A8I5KXF8;A0A8I5QKX6;A0A8I5KTE5;A0A8I5KQ98;A0A8I5KYV8;A0A8I5QJ69;A0A8I5KVX9;A0A8I5KSV3;A0A8I5QKK4;A0A8I5KU25;A0A8I5KW20;A0A8I5KQN2;Q08378	Golgin subfamily A member 3	GOLGA3	A0A8I5KU99_HUMAN Golgin A3 (Fragment) OS=Homo sapiens OX=9606 GN=GOLGA3 PE=1 SV=1;A0A8I5KSX1_HUMAN Golgin A3 OS=Homo sapiens OX=9606 GN=GOLGA3 PE=1 SV=1;A0A8I5KWY9_HUMAN Golgin A3 OS=Homo sapiens OX=9606 GN=GOLGA3 PE=1 SV=1;A0A8I5KSF0_HUMAN Golgin A3 (Frag	18	1	1	1	0	1	0	1	0	1	1.9	50.409	0	1.9	0	0	0	0	0	0	0	0
P35579;A0A8I5KWT8;A0A0U4BW16;Q86XU5;Q6ZNL4;B4E3S1;Q5BKV1;A0A8I5KU92;A0A8I5KYI1;B1AH99;Q99529;A0A024QZJ4;B1PS43;A0A7R6KYT5;P35749;Q7Z406;Q7Z7R0;O14794;O14729;A1L2Z2;M0QY43;B4E177;A0A494C024;Q66K75;A0A2R8Y4C3;Q68D89;Q9UMJ0	Myosin-9	MYH9	MYH9_HUMAN Myosin-9 OS=Homo sapiens OX=9606 GN=MYH9 PE=1 SV=4;A0A8I5KWT8_HUMAN Myosin heavy chain 9 OS=Homo sapiens OX=9606 GN=MYH9 PE=1 SV=1;A0A0U4BW16_HUMAN Non-muscle myosin heavy chain 9 OS=Homo sapiens OX=9606 GN=MYH9 PE=2 SV=1;Q86XU5_HUMAN MYH9 prote	27	40	40	36	13	40	13	40	11	36	23.7	226.53	8.8	23.7	7030400	160250	6325700	67600	1540.9	60824	63634	7690300
A0A8I5KY35;F8WAE6;B7ZMI1;A0A8I5KX78;Q86YW9	Mediator of RNA polymerase II transcription subunit 12-like protein	MED12L	A0A8I5KY35_HUMAN Mediator complex subunit 12L (Fragment) OS=Homo sapiens OX=9606 GN=MED12L PE=1 SV=1;F8WAE6_HUMAN Mediator complex subunit 12L OS=Homo sapiens OX=9606 GN=MED12L PE=1 SV=1;B7ZMI1_HUMAN MED12L protein OS=Homo sapiens OX=9606 GN=MED12L PE=2 SV	5	1	1	1	1	1	1	1	1	1	0.9	173.86	0.9	0.9	0	0	0	0	0	0	0	0
K7EP56;A0A8I5KYF5;A0A8I5QJR7;Q8TA92;Q9Y4W6	AFG3-like protein 2	AFG3L2	K7EP56_HUMAN AFG3 like matrix AAA peptidase subunit 2 (Fragment) OS=Homo sapiens OX=9606 GN=AFG3L2 PE=1 SV=1;A0A8I5KYF5_HUMAN AFG3 like matrix AAA peptidase subunit 2 OS=Homo sapiens OX=9606 GN=AFG3L2 PE=1 SV=1;A0A8I5QJR7_HUMAN AFG3 like matrix AAA peptida	5	1	1	1	0	0	0	0	0	0	5.7	23.547	0	0	14255	0	0	1425.5	0	0	0	0
P35580;A0A8I5KZ38;Q9UMG3	Myosin-10	MYH10	MYH10_HUMAN Myosin-10 OS=Homo sapiens OX=9606 GN=MYH10 PE=1 SV=3;A0A8I5KZ38_HUMAN Myosin heavy chain 10 OS=Homo sapiens OX=9606 GN=MYH10 PE=1 SV=1	3	21	17	17	7	21	5	17	5	17	14.3	229	4.8	14.3	1244900	32862	1031800	12205	322.18	10116	38176	1403900
Q13362;Q7L7W2;A0A8Q3WKR3;Q96B13;Q96L52;Q96L51;Q562F2;H0Y8C4;Q59EF0;Q59EK0;B5BTZ7;B4DI74;H0YN84;B7Z5X1;Q86XZ2;B7Z7C0;G3V2U3;H7C5Q9;Q16537;Q15173;Q58EX4	Serine/threonine-protein phosphatase 2A 56 kDa regulatory subunit gamma isoform;Serine/threonine-protein phosphatase 2A 56 kDa regulatory subunit epsilon isoform;Serine/threonine-protein phosphatase 2A 56 kDa regulatory subunit beta isoform	PPP2R5C;PPP2R5E;PPP2R5D;PPP2R5B	2A5G_HUMAN Serine/threonine-protein phosphatase 2A 56 kDa regulatory subunit gamma isoform OS=Homo sapiens OX=9606 GN=PPP2R5C PE=1 SV=3;Q7L7W2_HUMAN Serine/threonine-protein phosphatase 2A 56 kDa regulatory subunit OS=Homo sapiens OX=9606 PE=1 SV=1;A0A8Q3W	21	2	1	1	1	2	1	1	1	1	5	61.06	2.7	5	37958	11584	517.2	1581.6	482.66	21.55	6053.6	1282.9
A0A8V8TLK7;A0A8V8TM41;A8K6Q8;A0A8V8TLM6;P02786;A0A8V8TLK4;A0A8V8TND0;G3V0E5;F8WBE5;A0A8V8TN37;B7Z2I6;A0A8V8TM46;A0A8V8TLN0	Transferrin receptor protein 1;Transferrin receptor protein 1, serum form	TFRC	A0A8V8TLK7_HUMAN Transferrin receptor protein 1 OS=Homo sapiens OX=9606 GN=TFRC PE=1 SV=1;A0A8V8TM41_HUMAN Transferrin receptor protein 1 OS=Homo sapiens OX=9606 GN=TFRC PE=1 SV=1;A8K6Q8_HUMAN Transferrin receptor protein 1 OS=Homo sapiens OX=9606 PE=2 SV=	13	3	3	3	3	2	3	2	3	2	5.5	76.233	5.5	3.2	197400	25673	25549	5640	733.52	729.97	40564	40181
A0A8V8TNG8;A0A8V8TN25;A0A8V8TN19;A0A8V8TMZ3;B3KNF6;B4DR61;A0A8V8TMZ5;P61619	Protein transport protein Sec61 subunit alpha isoform 1	SEC61A1	A0A8V8TNG8_HUMAN SEC61 translocon subunit alpha 1 OS=Homo sapiens OX=9606 GN=SEC61A1 PE=1 SV=1;A0A8V8TN25_HUMAN SEC61 translocon subunit alpha 1 OS=Homo sapiens OX=9606 GN=SEC61A1 PE=1 SV=1;A0A8V8TN19_HUMAN SEC61 translocon subunit alpha 1 OS=Homo sapiens	8	1	1	1	1	0	1	0	1	0	8.1	27.075	8.1	0	55581	1775.3	0	6175.6	197.26	0	1842.6	0
A0A8V8TPA9;B4DZX5;B4DS71;A0A8V8TP31;B3KXN4;A0A8V8TQK0;A0A8V8TNU2;V9HWG7;Q53H17;Q53GN4;A0A8V8TQ74;A0A8V8TP22;O75083	WD repeat-containing protein 1	HEL-S-52;WDR1	A0A8V8TPA9_HUMAN WD repeat domain 1 OS=Homo sapiens OX=9606 GN=WDR1 PE=1 SV=1;B4DZX5_HUMAN cDNA FLJ59130, moderately similar to Homo sapiens WD repeat domain 1 (WDR1), transcript variant 2, mRNA OS=Homo sapiens OX=9606 PE=2 SV=1;B4DS71_HUMAN cDNA FLJ57081,	13	1	1	1	1	1	1	1	1	1	31.4	5.6156	31.4	31.4	0	0	0	0	0	0	0	0
P14618;A0A8V8TNX9;V9HWB8;Q8WUW7;B4DNK4;Q9UKK4;A0A804F729;A0A804F6T5;Q9NYI7;Q9UN47;H3BQ34;Q504U3;H3BTJ2;H3BTN5;B4DRT3;H3BUW1;H3BT25;Q9UK31;A0A8V8TMM5	Pyruvate kinase PKM;Pyruvate kinase	PKM;HEL-S-30;PKM2	KPYM_HUMAN Pyruvate kinase PKM OS=Homo sapiens OX=9606 GN=PKM PE=1 SV=4;A0A8V8TNX9_HUMAN Pyruvate kinase OS=Homo sapiens OX=9606 GN=PKM PE=1 SV=1;V9HWB8_HUMAN Pyruvate kinase OS=Homo sapiens OX=9606 GN=HEL-S-30 PE=1 SV=1;Q8WUW7_HUMAN Pyruvate kinase (Fragm	19	5	5	5	3	3	3	3	3	3	15.8	57.936	7.3	7.3	706570	51510	68511	21411	1560.9	2076.1	62735	118580
A0A9H3ZWV7;B7Z272;B3KPD8;A0A8V8TPB7;B7Z6F6			A0A9H3ZWV7_HUMAN Meis homeobox 2 OS=Homo sapiens OX=9606 GN=MEIS2 PE=4 SV=1;B7Z272_HUMAN cDNA FLJ55195, highly similar to Homeobox protein Meis2 OS=Homo sapiens OX=9606 PE=2 SV=1;B3KPD8_HUMAN cDNA FLJ31654 fis, clone NT2RI2004230, highly similar to Homeobo	5	1	1	1	1	1	1	1	1	1	25	7.5324	25	25	1960800	716900	1098700	980410	358450	549370	264710	1633900
K7ERW6;K7EJC1;K7EJR3;A0A8V8TPK1;Q5U0B3;R4GMR5;A0A8V8TR48;V9HW09;A0A8V8TQ44;P48556	26S proteasome non-ATPase regulatory subunit 8	PSMD8;HEL-S-91n	K7ERW6_HUMAN Proteasome 26S subunit, non-ATPase 8 (Fragment) OS=Homo sapiens OX=9606 GN=PSMD8 PE=1 SV=1;K7EJC1_HUMAN 26S proteasome non-ATPase regulatory subunit 8 OS=Homo sapiens OX=9606 GN=PSMD8 PE=1 SV=1;K7EJR3_HUMAN 26S proteasome non-ATPase regulatory	10	1	1	1	1	1	1	1	1	1	14.9	7.9711	14.9	14.9	95857	16542	31773	19171	3308.3	6354.7	20618	39841
A0A8V8TQL1;A0A8V8TQ23;B3KN25;A0A8V8TRF3;Q9Y6K0	Choline/ethanolaminephosphotransferase 1	CEPT1	A0A8V8TQL1_HUMAN Choline/ethanolamine phosphotransferase 1 OS=Homo sapiens OX=9606 GN=CEPT1 PE=1 SV=1;A0A8V8TQ23_HUMAN Choline/ethanolamine phosphotransferase 1 OS=Homo sapiens OX=9606 GN=CEPT1 PE=1 SV=1;B3KN25_HUMAN cDNA FLJ13319 fis, clone OVARC1001610,	5	1	1	1	0	0	0	0	0	0	5.2	23.915	0	0	79787	0	0	26596	0	0	0	0
A0A8V8TR83;C9J9S3;C9JP48;H0Y3Y6;V9HW04;A0A8V8TRH9;P62140	Serine/threonine-protein phosphatase;Serine/threonine-protein phosphatase PP1-beta catalytic subunit	PPP1CB;HEL-S-80p	A0A8V8TR83_HUMAN protein-serine/threonine phosphatase OS=Homo sapiens OX=9606 GN=PPP1CB PE=1 SV=1;C9J9S3_HUMAN Serine/threonine-protein phosphatase (Fragment) OS=Homo sapiens OX=9606 GN=PPP1CB PE=1 SV=1;C9JP48_HUMAN Serine/threonine-protein phosphatase (Fr	7	1	1	1	0	1	0	1	0	1	14.1	10.01	0	14.1	9901.9	0	7847.9	1980.4	0	1569.6	0	9840.6
B3KQV6;Q8NB89;B4DE69;B4DQY1;B4DDF7;A0A994J3N8;A8K7B7;A0A994J3H1;C9J9C1;P30153;A8K3H8;A0A994J6A3;E9PH38;B4E1Q0	Serine/threonine-protein phosphatase 2A 65 kDa regulatory subunit A alpha isoform	PPP2R1A	B3KQV6_HUMAN Protein phosphatase 2 scaffold subunit Aalpha OS=Homo sapiens OX=9606 GN=PPP2R1A PE=1 SV=1;Q8NB89_HUMAN cDNA FLJ34068 fis, clone FCBBF3001918, highly similar to SERINE/THREONINE PROTEIN PHOSPHATASE 2A, 65 kDa REGULATORY SUBUNIT A, ALPHA ISOFOR	14	6	6	4	2	2	2	2	0	1	23.2	45.604	8.5	9.3	910960	12904	36921	36439	516.14	1476.8	26135	30988
A0A994J425;A0A994J3U8			A0A994J425_HUMAN Glutamate receptor (Fragment) OS=Homo sapiens OX=9606 GN=GRIA2 PE=1 SV=1;A0A994J3U8_HUMAN Glutamate receptor OS=Homo sapiens OX=9606 GN=GRIA2 PE=1 SV=1	2	1	1	1	1	1	1	1	1	1	1.8	62.31	1.8	1.8	783920	3855.5	345540	29034	142.8	12798	20018	190080
X6RFL8;A0A994J451;P61106	Ras-related protein Rab-14	RAB14	X6RFL8_HUMAN Ras-related protein Rab-14 (Fragment) OS=Homo sapiens OX=9606 GN=RAB14 PE=1 SV=1;A0A994J451_HUMAN Ras-related protein Rab-14 OS=Homo sapiens OX=9606 GN=RAB14 PE=1 SV=1;RAB14_HUMAN Ras-related protein Rab-14 OS=Homo sapiens OX=9606 GN=RAB14 PE=	3	1	1	1	1	1	1	1	1	1	8.3	20.409	8.3	8.3	27213	5696.8	8593.8	1943.8	406.91	613.85	7735.2	9528.9
Q5H924;A0A994J483;Q7Z6Z7	E3 ubiquitin-protein ligase HUWE1	HUWE1	Q5H924_HUMAN HECT, UBA and WWE domain containing 1 (Fragment) OS=Homo sapiens OX=9606 GN=HUWE1 PE=1 SV=1;A0A994J483_HUMAN HECT-type E3 ubiquitin transferase OS=Homo sapiens OX=9606 GN=HUWE1 PE=1 SV=1;HUWE1_HUMAN E3 ubiquitin-protein ligase HUWE1 OS=Homo sa	3	1	1	1	1	1	1	1	1	1	0.6	374.19	0.6	0.6	33655	578.35	21693	228.94	3.9344	147.57	1208.7	33293
Q5T6W2;A0A994J6U9;A0A994J4E9;B4DUQ1;A0A994J782;A0A994J4U9;B4DFF1;A0A994J4S7;Q5EC54;P61978;S4R359;B3KU16;A0A994J6T5	Heterogeneous nuclear ribonucleoprotein K	HNRNPK;HNRPK	Q5T6W2_HUMAN Heterogeneous nuclear ribonucleoprotein K OS=Homo sapiens OX=9606 GN=HNRNPK PE=1 SV=1;A0A994J6U9_HUMAN Heterogeneous nuclear ribonucleoprotein K OS=Homo sapiens OX=9606 GN=HNRNPK PE=1 SV=1;A0A994J4E9_HUMAN Heterogeneous nuclear ribonucleoprote	13	2	2	2	1	2	1	2	1	2	8.2	41.807	3.2	8.2	79921	3146.8	25152	3805.8	149.85	1197.7	4570.4	18590
A0A994J7M3;A0A994J5E2;B2RBB2;Q8NBL9;A0A994J801;A0A994J555;A0A994J5F5;A0A994J5S5;A0A994J550;A0A994J7M9;A0A994J5E6;A0A994J810;A0A994J5S7;A0A994J5F0;A0A994J804;A0A994J808;A0A994J7M6;Q96S52	GPI transamidase component PIG-S	PIGS	A0A994J7M3_HUMAN Phosphatidylinositol glycan anchor biosynthesis class S (Fragment) OS=Homo sapiens OX=9606 GN=PIGS PE=1 SV=1;A0A994J5E2_HUMAN Phosphatidylinositol glycan anchor biosynthesis class S OS=Homo sapiens OX=9606 GN=PIGS PE=1 SV=1;B2RBB2_HUMAN cD	18	1	1	1	0	0	0	0	0	0	11.5	16.374	0	0	30114	0	0	5019	0	0	0	0
B2RE46;A0A994J5J1;P04844;Q5JYR4;B4DJL0;Q5JYR7;Q5JYR3;H0Y5M1	Dolichyl-diphosphooligosaccharide--protein glycosyltransferase subunit 2	RPN2	B2RE46_HUMAN Dolichyl-diphosphooligosaccharide--protein glycosyltransferase subunit 2 OS=Homo sapiens OX=9606 PE=2 SV=1;A0A994J5J1_HUMAN Dolichyl-diphosphooligosaccharide--protein glycosyltransferase subunit 2 OS=Homo sapiens OX=9606 GN=RPN2 PE=1 SV=1;RPN2	8	5	5	5	4	4	4	4	4	4	11.9	69.333	9.8	10.5	716110	104650	109440	31135	4550.1	4758.1	132730	104300
A0A9L9PXJ0			A0A9L9PXJ0_HUMAN phosphatidylinositol-3-phosphatase OS=Homo sapiens OX=9606 GN=MTMR6 PE=1 SV=1	1	1	1	1	0	1	0	1	0	1	1.2	76.634	0	1.2	0	0	0	0	0	0	0	0
A0JNT2;B4DN72;A8K872;A6NCN2;O43790;P78385;Q14533;P78386	Putative keratin-87 protein;Keratin, type II cuticular Hb6;Keratin, type II cuticular Hb3;Keratin, type II cuticular Hb1;Keratin, type II cuticular Hb5	KRT83;KRT87P;KRT86;KRT81;KRT85	A0JNT2_HUMAN KRT83 protein OS=Homo sapiens OX=9606 GN=KRT83 PE=2 SV=1;B4DN72_HUMAN cDNA FLJ55910, highly similar to Keratin, type II cuticular Hb6 OS=Homo sapiens OX=9606 PE=2 SV=1;A8K872_HUMAN cDNA FLJ77849, highly similar to Homo sapiens keratin, hair, b	8	1	1	1	0	0	0	0	0	0	3.8	49.641	0	0	40314	0	0	1439.8	0	0	0	0
E7EPB3;A0PJ62;B7Z6S8;A8K7N0;Q6IPH7;P50914;A8K3Q9	60S ribosomal protein L14	RPL14	E7EPB3_HUMAN Large ribosomal subunit protein eL14 OS=Homo sapiens OX=9606 GN=RPL14 PE=1 SV=1;A0PJ62_HUMAN Large ribosomal subunit protein eL14 (Fragment) OS=Homo sapiens OX=9606 GN=RPL14 PE=2 SV=1;B7Z6S8_HUMAN Large ribosomal subunit protein eL14 OS=Homo s	7	3	3	3	3	2	3	2	3	2	28.2	14.558	28.2	18.5	290750	84258	131920	48459	14043	21987	53166	246670
F8W7S5;A1A5C5;A1A5C4;A7BI36;Q9P2E9	Ribosome-binding protein 1	RRBP1	F8W7S5_HUMAN Ribosome binding protein 1 OS=Homo sapiens OX=9606 GN=RRBP1 PE=1 SV=1;A1A5C5_HUMAN RRBP1 protein OS=Homo sapiens OX=9606 GN=RRBP1 PE=2 SV=1;A1A5C4_HUMAN RRBP1 protein OS=Homo sapiens OX=9606 GN=RRBP1 PE=2 SV=1;A7BI36_HUMAN p180/ribosome recept	5	1	1	1	1	0	1	0	1	0	2.4	84.325	2.4	0	17684	16648	0	384.44	361.92	0	20752	0
B4DN39;A1JUI8;B4DPJ8;Q59ET3;B2R9K8;P40227	T-complex protein 1 subunit zeta	CCT6A	B4DN39_HUMAN cDNA FLJ53065, highly similar to T-complex protein 1 subunit zeta OS=Homo sapiens OX=9606 PE=2 SV=1;A1JUI8_HUMAN Chaperonin subunit 6A (Fragment) OS=Homo sapiens OX=9606 GN=CCT6A PE=2 SV=1;B4DPJ8_HUMAN cDNA FLJ52344, highly similar to T-comple	6	2	2	2	2	2	2	2	2	2	8.5	42.914	8.5	8.5	192220	27314	67258	10679	1517.5	3736.6	34530	72593
M0R1B5;E9PJS0;Q59GP4;M0R026;A1L0T0	Acetolactate synthase-like protein	ILVBL	M0R1B5_HUMAN IlvB acetolactate synthase like (Fragment) OS=Homo sapiens OX=9606 GN=ILVBL PE=1 SV=8;E9PJS0_HUMAN IlvB acetolactate synthase like (Fragment) OS=Homo sapiens OX=9606 GN=ILVBL PE=1 SV=1;Q59GP4_HUMAN IlvB (Bacterial acetolactate synthase)-like i	5	1	1	1	0	1	0	1	0	1	10.3	17.494	0	10.3	22287	0	3363.4	5571.7	0	840.84	0	4217.4
Q59FU4;I3L112;A1L4Q0;P52429	Diacylglycerol kinase;Diacylglycerol kinase epsilon	DGKE	Q59FU4_HUMAN Diacylglycerol kinase (Fragment) OS=Homo sapiens OX=9606 PE=2 SV=1;I3L112_HUMAN Diacylglycerol kinase (Fragment) OS=Homo sapiens OX=9606 GN=DGKE PE=1 SV=1;A1L4Q0_HUMAN Diacylglycerol kinase OS=Homo sapiens OX=9606 GN=DGKE PE=2 SV=1;DGKE_HUMAN	4	1	1	1	0	0	0	0	0	0	2.9	51.101	0	0	39982	0	0	1665.9	0	0	0	0
Q9BZU1;A2A3R5;Q96DV6;A2A3R6;P62753	40S ribosomal protein S6	RPS6	Q9BZU1_HUMAN Small ribosomal subunit protein eS6 OS=Homo sapiens OX=9606 PE=2 SV=1;A2A3R5_HUMAN 40S ribosomal protein S6 OS=Homo sapiens OX=9606 GN=RPS6 PE=1 SV=1;Q96DV6_HUMAN 40S ribosomal protein S6 OS=Homo sapiens OX=9606 GN=RPS6 PE=2 SV=1;A2A3R6_HUMAN	5	2	2	2	2	2	2	2	2	2	41.8	9.0247	41.8	41.8	131420	93745	24216	65710	46873	12108	120980	13985
Q4VB24;B2R984;A3R0T8;A3R0T7;P16403;P10412;P16402	Histone H1.2;Histone H1.4;Histone H1.3	HIST1H1E;HIST1H1C;HIST1H1D	Q4VB24_HUMAN Histone cluster 1, H1e OS=Homo sapiens OX=9606 GN=HIST1H1E PE=2 SV=1;B2R984_HUMAN cDNA, FLJ94268, highly similar to Homo sapiens histone 1, H1e (HIST1H1E), mRNA OS=Homo sapiens OX=9606 PE=2 SV=1;A3R0T8_HUMAN Histone 1, H1e OS=Homo sapiens OX=9	7	3	3	3	3	3	3	3	3	3	10.5	21.893	10.5	10.5	1718700	404380	439050	190970	44932	48783	497960	483680
E9PH60;A4D0W7;A4D0W8;Q9UBV4	Protein Wnt;Protein Wnt-16	WNT16	E9PH60_HUMAN Protein Wnt OS=Homo sapiens OX=9606 GN=WNT16 PE=1 SV=1;A4D0W7_HUMAN Protein Wnt OS=Homo sapiens OX=9606 GN=WNT16 PE=3 SV=1;A4D0W8_HUMAN Protein Wnt OS=Homo sapiens OX=9606 GN=WNT16 PE=3 SV=1;WNT16_HUMAN Protein Wnt-16 OS=Homo sapiens OX=9606 G	4	1	1	1	1	1	1	1	1	1	5.1	39.699	5.1	5.1	0	0	0	0	0	0	0	0
C9JX80;A4D218;Q9Y6D9	Mitotic spindle assembly checkpoint protein MAD1	MAD1L1	C9JX80_HUMAN Mitotic arrest deficient 1 like 1 (Fragment) OS=Homo sapiens OX=9606 GN=MAD1L1 PE=1 SV=1;A4D218_HUMAN MAD1 mitotic arrest deficient-like 1 (Yeast) OS=Homo sapiens OX=9606 GN=MAD1L1 PE=3 SV=1;MD1L1_HUMAN Mitotic spindle assembly checkpoint prot	3	1	1	1	0	1	0	1	0	1	15	9.0451	0	15	0	0	0	0	0	0	0	0
A4LAA3;P46100;A0A096LNR8;B4DLE1;B4DHH8;A0A6Q8PHA4	Transcriptional regulator ATRX	ATRX	A4LAA3_HUMAN DNA helicase OS=Homo sapiens OX=9606 GN=ATRX PE=4 SV=1;ATRX_HUMAN Transcriptional regulator ATRX OS=Homo sapiens OX=9606 GN=ATRX PE=1 SV=6	6	3	3	3	1	2	1	2	1	2	1.7	282.58	0.4	1.2	249970	39544	19036	2136.5	337.98	162.7	116360	25874
A4UCU2			A4UCU2_HUMAN Beta-4 tubulin (Fragment) OS=Homo sapiens OX=9606 PE=2 SV=1	1	2	1	1	1	2	0	1	0	1	20.7	9.5803	20.7	20.7	53190	0	16889	26595	0	8444.4	0	15055
F2Z364;A6NGQ2	Oocyte-expressed protein homolog	OOEP	F2Z364_HUMAN Oocyte expressed protein OS=Homo sapiens OX=9606 GN=OOEP PE=1 SV=1;OOEP_HUMAN Oocyte-expressed protein homolog OS=Homo sapiens OX=9606 GN=OOEP PE=1 SV=3	2	1	1	1	0	1	0	1	0	1	9.6	10.723	0	9.6	0	0	0	0	0	0	0	0
A6NIW5;B4DF70;V9HW12;P32119	Peroxiredoxin-2	PRDX2;HEL-S-2a	A6NIW5_HUMAN Peroxiredoxin 2 OS=Homo sapiens OX=9606 GN=PRDX2 PE=1 SV=2;B4DF70_HUMAN cDNA FLJ60461, highly similar to Peroxiredoxin-2 OS=Homo sapiens OX=9606 PE=2 SV=1;V9HW12_HUMAN Epididymis secretory sperm binding protein Li 2a OS=Homo sapiens OX=9606 GN	4	2	2	2	1	1	1	1	1	1	13.2	15.138	13.2	12.5	80683	16586	23369	11526	2369.4	3338.4	0	29302
F5H823;B7ZB78;F5GZG1;B7ZAY2;Q5U0C3;A8KAH9;P62834;P61224;A6NIZ1	Ras-related protein Rap-1A;Ras-related protein Rap-1b;Ras-related protein Rap-1b-like protein	RAP1B;RAP1A	F5H823_HUMAN RAP1B, member of RAS oncogene family (Fragment) OS=Homo sapiens OX=9606 GN=RAP1B PE=1 SV=1;B7ZB78_HUMAN RAP1B, member of RAS oncogene family OS=Homo sapiens OX=9606 GN=RAP1B PE=1 SV=1;F5GZG1_HUMAN RAP1B, member of RAS oncogene family (Fragment	9	1	1	1	0	0	0	0	0	0	11.7	11.916	0	0	54433	0	0	9072.1	0	0	0	0
A6PVU8;B7Z688;Q53FX0;B7Z4Y1;Q9NNX1	Tuftelin	TUFT1	A6PVU8_HUMAN Tuftelin 1 OS=Homo sapiens OX=9606 GN=TUFT1 PE=1 SV=1;B7Z688_HUMAN cDNA FLJ57192, highly similar to Tuftelin OS=Homo sapiens OX=9606 PE=2 SV=1;Q53FX0_HUMAN Tuftelin 1 variant (Fragment) OS=Homo sapiens OX=9606 PE=2 SV=1;B7Z4Y1_HUMAN cDNA FLJ58	5	1	1	1	1	1	1	1	1	1	3.6	38.026	3.6	3.6	0	0	0	0	0	0	0	0
A6PVX3;Q5VWC4;P55036	26S proteasome non-ATPase regulatory subunit 4	PSMD4	A6PVX3_HUMAN Proteasome 26S subunit ubiquitin receptor, non-ATPase 4 (Fragment) OS=Homo sapiens OX=9606 GN=PSMD4 PE=1 SV=1;Q5VWC4_HUMAN 26S proteasome non-ATPase regulatory subunit 4 OS=Homo sapiens OX=9606 GN=PSMD4 PE=1 SV=1;PSMD4_HUMAN 26S proteasome non	3	1	1	1	0	1	0	1	0	1	7.4	21.783	0	7.4	93611	0	63896	10401	0	7099.6	0	80120
A6QKW0;P57088;D6RAA6;H0Y8N0	Transmembrane protein 33	SHINC3;TMEM33	A6QKW0_HUMAN SHINC3 OS=Homo sapiens OX=9606 GN=SHINC3 PE=2 SV=1;TMM33_HUMAN Transmembrane protein 33 OS=Homo sapiens OX=9606 GN=TMEM33 PE=1 SV=2;D6RAA6_HUMAN Transmembrane protein 33 (Fragment) OS=Homo sapiens OX=9606 GN=TMEM33 PE=1 SV=1	4	3	3	3	0	2	0	2	0	2	15.4	27.951	0	9.3	151520	0	16777	13775	0	1525.2	0	27534
Q53SY1;A6XGP7;H7C106;Q6IPN0;Q3LIF4;Q9NQC3;A0A0U1RQR6	Reticulon;Reticulon-4	RTN4;NOGOC;Nbla00271	Q53SY1_HUMAN Reticulon (Fragment) OS=Homo sapiens OX=9606 GN=RTN4 PE=4 SV=1;A6XGP7_HUMAN Reticulon OS=Homo sapiens OX=9606 GN=NOGOC PE=2 SV=1;H7C106_HUMAN Reticulon (Fragment) OS=Homo sapiens OX=9606 GN=RTN4 PE=1 SV=1;Q6IPN0_HUMAN Reticulon OS=Homo sapiens	7	2	2	2	1	1	1	1	1	1	15	20.936	7.5	7.5	120190	1561.5	2343.6	17170	223.07	334.79	1602.4	1968.9
P0DOX5;V9HW68;Q6N096;Q6GMX6;Q6N089;A8K008;Q6MZV7;Q6N095;Q5EFE5;Q6PYX1;Q6MZQ6;Q6N094;Q6N097;Q7Z351;P01857;S6B291;S6BGE5;S6AWD9;Q8NF17;Q6N030;A0A0A0MS07;S6C4Q7;A0A9H4DHQ2;A0A9H3ZR93;Q86TT2;A0A5J6KJ24;S6BAM6;S6BAN1;S6B2A6;S6BGE0;Q5EBM2;P01860;P01861	Ig gamma-1 chain C region	HEL-214;DKFZp686I15196;IGH@;DKFZp686P15220;DKFZp686C11235;DKFZp686K03196;DKFZp686G11190;DKFZp686O01196;DKFZp686H20196;DKFZp686N02209;IGHG1	IGG1_HUMAN Immunoglobulin gamma-1 heavy chain OS=Homo sapiens OX=9606 PE=1 SV=2;V9HW68_HUMAN Epididymis luminal protein 214 OS=Homo sapiens OX=9606 GN=HEL-214 PE=1 SV=1;Q6N096_HUMAN Uncharacterized protein DKFZp686I15196 OS=Homo sapiens OX=9606 GN=DKFZp686	33	3	3	3	3	3	3	3	3	3	12.5	49.328	12.5	12.5	735610	548840	104860	31983	23862	4559.3	652850	113780
J3QS69;J3KT12;P60842;A8K088;A8K7F6;Q59F68;J3QKZ9;J3KS93;J3QR64;J3KS25;J3QLN6;B4E102;B4E047;E7EQG2;J3QL43;Q86WD0;E7EMV8;Q14240;J3KSN7;I3L3H2;Q59GT8;J3KSZ0;B4DNH2;B4DKP9;J3KTN0;F8WE11;E9PBH4;J3QQP0;Q5JWW0;P38919	Eukaryotic initiation factor 4A-I;Eukaryotic initiation factor 4A-II;Eukaryotic initiation factor 4A-II, N-terminally processed	EIF4A1;EIF4A2	J3QS69_HUMAN ATP-dependent RNA helicase (Fragment) OS=Homo sapiens OX=9606 GN=EIF4A1 PE=1 SV=1;J3KT12_HUMAN ATP-dependent RNA helicase OS=Homo sapiens OX=9606 GN=EIF4A1 PE=1 SV=1;IF4A1_HUMAN Eukaryotic initiation factor 4A-I OS=Homo sapiens OX=9606 GN=EIF4	30	3	3	3	2	2	2	2	2	2	13.3	33.949	10	8.7	468930	73732	114220	26052	4096.2	6345.6	111920	127130
A8K0T9;P52907	F-actin-capping protein subunit alpha-1	CAPZA1	A8K0T9_HUMAN F-actin-capping protein subunit alpha OS=Homo sapiens OX=9606 PE=2 SV=1;CAZA1_HUMAN F-actin-capping protein subunit alpha-1 OS=Homo sapiens OX=9606 GN=CAPZA1 PE=1 SV=3	2	4	4	4	0	4	0	4	0	4	23.8	32.908	0	23.8	248030	0	242640	19079	0	18665	0	303360
A8K270;Q13972	Ras-specific guanine nucleotide-releasing factor 1	RASGRF1	A8K270_HUMAN cDNA FLJ77032, highly similar to Homo sapiens Ras protein-specific guanine nucleotide-releasing factor 1 (RASGRF1), transcript variant 1, mRNA (Fragment) OS=Homo sapiens OX=9606 PE=2 SV=1;RGRF1_HUMAN Ras-specific guanine nucleotide-releasing f	2	1	1	1	1	1	1	1	1	1	1.2	98.813	1.2	1.2	2934900	815710	830440	63802	17733	18053	1008300	973160
A8K2M0;P43686	26S protease regulatory subunit 6B	PSMC4	A8K2M0_HUMAN Proteasome (Prosome, macropain) 26S subunit, ATPase, 4, isoform CRA_b OS=Homo sapiens OX=9606 GN=PSMC4 PE=2 SV=1;PRS6B_HUMAN 26S proteasome regulatory subunit 6B OS=Homo sapiens OX=9606 GN=PSMC4 PE=1 SV=2	2	4	4	4	1	4	1	4	1	4	14.8	47.366	4.3	14.8	182980	2221.7	143880	7319.3	88.87	5755.3	6175.4	198370
Q8IYB1;A8K332;B3KPF1	Protein MB21D2	MB21D2	M21D2_HUMAN Nucleotidyltransferase MB21D2 OS=Homo sapiens OX=9606 GN=MB21D2 PE=1 SV=3;A8K332_HUMAN cDNA FLJ76099 OS=Homo sapiens OX=9606 PE=2 SV=1;B3KPF1_HUMAN cDNA FLJ31714 fis, clone NT2RI2006506, weakly similar to Drosophila melanogaster rudimentary gen	3	16	16	16	16	15	16	15	16	15	42.2	55.8	42.2	39.3	7954500	3264300	1400600	274290	112560	48296	3759800	1907900
B7Z2F4;B7Z9L0;B7Z2Z8;A8K3C3;P50991	T-complex protein 1 subunit delta	CCT4	B7Z2F4_HUMAN T-complex protein 1 subunit delta OS=Homo sapiens OX=9606 PE=2 SV=1;B7Z9L0_HUMAN T-complex protein 1 subunit delta OS=Homo sapiens OX=9606 PE=2 SV=1;B7Z2Z8_HUMAN T-complex protein 1 subunit delta OS=Homo sapiens OX=9606 PE=2 SV=1;A8K3C3_HUMAN	5	2	2	2	2	1	2	1	2	1	8.2	42.299	8.2	3.3	181520	65802	16422	7892.4	2860.9	714	49723	36920
D6RDI2;Q6PKC2;Q86Y74;B4DJ96;A8K3C5;J3KPP4;O95232	Luc7-like protein 3	LUC7L3;CROP	D6RDI2_HUMAN LUC7 like 3 pre-mRNA splicing factor (Fragment) OS=Homo sapiens OX=9606 GN=LUC7L3 PE=1 SV=1;Q6PKC2_HUMAN CROP protein (Fragment) OS=Homo sapiens OX=9606 GN=CROP PE=2 SV=1;Q86Y74_HUMAN CROP protein (Fragment) OS=Homo sapiens OX=9606 GN=CROP PE=	7	1	1	1	1	0	1	0	1	0	9.8	20.677	9.8	0	61008	4408.4	0	5546.2	400.76	0	12959	0
C9JZ20;Q6PUJ7;Q6FHP5;A8K401;P35232;C9JW96;Q53FV0;E7ESE2;E9PCW0	Prohibitin	PHB;HEL-S-54e	C9JZ20_HUMAN Prohibitin OS=Homo sapiens OX=9606 GN=PHB1 PE=1 SV=2;Q6PUJ7_HUMAN Prohibitin OS=Homo sapiens OX=9606 GN=HEL-215 PE=2 SV=1;Q6FHP5_HUMAN Prohibitin (Fragment) OS=Homo sapiens OX=9606 GN=PHB PE=2 SV=1;A8K401_HUMAN Prohibitin OS=Homo sapiens OX=96	9	3	3	3	2	2	2	2	2	2	21.1	23.721	14.7	11.9	264140	27857	74744	18867	1989.8	5338.9	51673	77024
A8K492;P56192;B4E0E9;B4DF61;H0YHV5;F8VPL7;F8VS26;H0YHL6;F8W0M7;F8W0S4;F8VZZ9;H0YI94;H0YI27;F5H2V6;H0YIP0	Methionine--tRNA ligase, cytoplasmic	MARS	A8K492_HUMAN Methionine--tRNA ligase, cytoplasmic OS=Homo sapiens OX=9606 PE=2 SV=1;SYMC_HUMAN Methionine--tRNA ligase, cytoplasmic OS=Homo sapiens OX=9606 GN=MARS1 PE=1 SV=2;B4E0E9_HUMAN Methionine--tRNA ligase, cytoplasmic OS=Homo sapiens OX=9606 PE=2 SV	15	6	6	6	3	3	3	3	3	3	7.7	101.14	4.4	5	379480	36716	41820	9255.5	895.52	1020	77781	100230
Q6NZ55;A8K4C8;P26373	60S ribosomal protein L13	RPL13	Q6NZ55_HUMAN 60S ribosomal protein L13 OS=Homo sapiens OX=9606 GN=RPL13 PE=1 SV=1;A8K4C8_HUMAN 60S ribosomal protein L13 OS=Homo sapiens OX=9606 GN=RPL13 PE=2 SV=1;RL13_HUMAN Large ribosomal subunit protein eL13 OS=Homo sapiens OX=9606 GN=RPL13 PE=1 SV=4	3	1	1	1	1	1	1	1	1	1	4.7	24.265	4.7	4.7	92938	30195	23737	10326	3354.9	2637.5	33162	29491
B4DRG7;E9PHA2;A8K4T8;Q15003;H7C415;C9J470	Condensin complex subunit 2	NCAPH	B4DRG7_HUMAN Condensin complex subunit 2 OS=Homo sapiens OX=9606 PE=2 SV=1;E9PHA2_HUMAN Condensin complex subunit 2 OS=Homo sapiens OX=9606 GN=NCAPH PE=1 SV=1;A8K4T8_HUMAN Condensin complex subunit 2 OS=Homo sapiens OX=9606 PE=2 SV=1;CND2_HUMAN Condensin c	6	3	3	3	2	2	2	2	2	2	5.4	80.129	4.2	4.2	1487200	413330	422840	42491	11810	12081	742580	701210
D6R9B6;D6RB09;H0Y9Y4;D6RG13;D6RAT0;Q6NXR8;A8K4W0;P61247;B7Z3M5;E9PFI5	40S ribosomal protein S3a	RPS3A	D6R9B6_HUMAN Ribosomal protein S3A OS=Homo sapiens OX=9606 GN=RPS3A PE=1 SV=1;D6RB09_HUMAN Ribosomal protein S3A (Fragment) OS=Homo sapiens OX=9606 GN=RPS3A PE=1 SV=8;H0Y9Y4_HUMAN Ribosomal protein S3A (Fragment) OS=Homo sapiens OX=9606 GN=RPS3A PE=1 SV=1;	10	2	2	2	2	2	2	2	2	2	18.6	16.536	18.6	18.6	625340	388760	66573	56849	35341	6052.1	205080	74142
Q53GB3;Q08ET0;A8K4W2;P24539;Q5QNZ2	ATP synthase F(0) complex subunit B1, mitochondrial	hCG_39985;ATP5F1	Q53GB3_HUMAN ATP synthase subunit b (Fragment) OS=Homo sapiens OX=9606 PE=2 SV=1;Q08ET0_HUMAN ATP synthase subunit b OS=Homo sapiens OX=9606 GN=hCG_39985 PE=2 SV=1;A8K4W2_HUMAN ATP synthase subunit b OS=Homo sapiens OX=9606 PE=2 SV=1;AT5F1_HUMAN ATP syntha	5	2	2	2	2	1	2	1	2	1	12.5	28.836	12.5	7.8	52565	9234.6	8145.9	3285.3	577.16	509.12	9507.9	19397
Q8NHW5;P05388;A8K4Z4;Q53HW2;F8VPE8;F8VW21;F8VU65;B4E3D5;Q53HK9;G3V210;F8VWS0;Q6NSF2;F8VWV4;F8VS58;F8VRK7;F8VQY6;F8VZS0	60S acidic ribosomal protein P0-like;60S acidic ribosomal protein P0	RPLP0P6;RPLP0	RLA0L_HUMAN Putative ribosomal protein uL10-like OS=Homo sapiens OX=9606 GN=RPLP0P6 PE=5 SV=1;RLA0_HUMAN Large ribosomal subunit protein uL10 OS=Homo sapiens OX=9606 GN=RPLP0 PE=1 SV=1;A8K4Z4_HUMAN 60S acidic ribosomal protein P0 OS=Homo sapiens OX=9606 PE	17	3	3	3	3	3	3	3	3	3	11.4	34.364	11.4	11.4	445770	99408	231520	31841	7100.6	16537	152620	258460
F4ZW64;A8K590;F4ZW65;F4ZW66;Q12906;Q59GP7;K7EQR9;B4DFG4;K7EPG3;K7EKY0;K7EKJ9;B4DDF3	Interleukin enhancer-binding factor 3	ILF3	F4ZW64_HUMAN NF90a OS=Homo sapiens OX=9606 PE=2 SV=1;A8K590_HUMAN cDNA FLJ77456, highly similar to Homo sapiens interleukin enhancer binding factor 3, 90kDa (ILF3), transcript variant 2, mRNA OS=Homo sapiens OX=9606 PE=2 SV=1;F4ZW65_HUMAN NF90b OS=Homo sap	12	5	5	5	5	4	5	4	5	4	8.5	75.96	8.5	7.1	1129600	231620	28231	33223	6812.3	830.34	725690	17727
Q9UL10;O95173;O96023;Q5SYV1;Q53F87;A8K596;Q9UL12	Sarcosine dehydrogenase, mitochondrial	SARDH	Q9UL10_HUMAN Sarcosine dehydrogenase OS=Homo sapiens OX=9606 GN=SARDH PE=1 SV=1;O95173_HUMAN Dimethylglycine dehydrogenase-like protein isoform 1 OS=Homo sapiens OX=9606 PE=2 SV=1;O96023_HUMAN Dimethylglycine dehydrogenase-like protein isoform 2 OS=Homo sa	7	1	1	1	1	1	1	1	1	1	5.8	42.362	5.8	5.8	0	0	0	0	0	0	0	0
K7EP16;K7ENA8;Q6IAM0;A8K5K5;O75821	Eukaryotic translation initiation factor 3 subunit G	EIF3G	K7EP16_HUMAN Eukaryotic translation initiation factor 3 subunit G (Fragment) OS=Homo sapiens OX=9606 GN=EIF3G PE=1 SV=1;K7ENA8_HUMAN Eukaryotic translation initiation factor 3 subunit G (Fragment) OS=Homo sapiens OX=9606 GN=EIF3G PE=1 SV=1;Q6IAM0_HUMAN Euk	5	1	1	1	1	1	1	1	1	1	13.6	13.212	13.6	13.6	42336	9335.9	9173.4	6047.9	1333.7	1310.5	11637	11503
A8K5W7;Q9NSE4	Isoleucine--tRNA ligase, mitochondrial	IARS2	A8K5W7_HUMAN isoleucine--tRNA ligase OS=Homo sapiens OX=9606 PE=2 SV=1;SYIM_HUMAN Isoleucine--tRNA ligase, mitochondrial OS=Homo sapiens OX=9606 GN=IARS2 PE=1 SV=2	2	1	1	1	0	1	0	1	0	1	1.9	105.94	0	1.9	42128	0	19089	1108.6	0	502.35	0	23936
A8K5Y7;Q9HAV4;B3KPQ5;B3KNC6;H0Y9I3;Q9H8N6	Exportin-5	XPO5	A8K5Y7_HUMAN cDNA FLJ78655, highly similar to Homo sapiens exportin 5 (XPO5), mRNA OS=Homo sapiens OX=9606 PE=2 SV=1;XPO5_HUMAN Exportin-5 OS=Homo sapiens OX=9606 GN=XPO5 PE=1 SV=1;B3KPQ5_HUMAN cDNA FLJ32057 fis, clone NTONG2001642, highly similar to Expor	6	4	4	4	1	2	1	2	1	2	4.7	136.31	1.2	2.5	210060	3017.8	9410.9	3282.1	47.153	147.05	6414.4	9852.2
A8K607;Q9UIA9;B4DSP8;E7ESC6;E5RIW1	Exportin-7	XPO7	A8K607_HUMAN cDNA FLJ76855, highly similar to Homo sapiens exportin 7 (XPO7), mRNA OS=Homo sapiens OX=9606 PE=2 SV=1;XPO7_HUMAN Exportin-7 OS=Homo sapiens OX=9606 GN=XPO7 PE=1 SV=3;B4DSP8_HUMAN cDNA FLJ56596, highly similar to Exportin-7 OS=Homo sapiens OX	5	5	5	5	1	1	1	1	1	1	7.5	123.93	1.5	1.4	321770	8765.1	3683.4	5958.7	162.32	68.211	4670.2	3036.5
A8K651;Q07021	Complement component 1 Q subcomponent-binding protein, mitochondrial	C1QBP	A8K651_HUMAN Complement component 1 Q subcomponent-binding protein, mitochondrial OS=Homo sapiens OX=9606 PE=2 SV=1;C1QBP_HUMAN Complement component 1 Q subcomponent-binding protein, mitochondrial OS=Homo sapiens OX=9606 GN=C1QBP PE=1 SV=1	2	1	1	1	1	1	1	1	1	1	5	31.38	5	5	183250	32048	32244	14096	2465.2	2480.3	35424	36322
A8K6H9;Q96QD8	Sodium-coupled neutral amino acid transporter 2	SLC38A2	A8K6H9_HUMAN cDNA FLJ75876, highly similar to Homo sapiens solute carrier family 38, member 2 (SLC38A2), mRNA OS=Homo sapiens OX=9606 PE=2 SV=1;S38A2_HUMAN Sodium-coupled neutral amino acid symporter 2 OS=Homo sapiens OX=9606 GN=SLC38A2 PE=1 SV=2	2	2	2	2	0	1	0	1	0	1	6.3	56.053	0	3.2	107200	0	3665.4	8932.9	0	305.45	0	24385
B4DSD7;E9PFR3;A8K6Y2;Q14738	Serine/threonine-protein phosphatase 2A 56 kDa regulatory subunit delta isoform	PPP2R5D	B4DSD7_HUMAN Serine/threonine-protein phosphatase 2A 56 kDa regulatory subunit OS=Homo sapiens OX=9606 PE=2 SV=1;E9PFR3_HUMAN Serine/threonine-protein phosphatase 2A 56 kDa regulatory subunit OS=Homo sapiens OX=9606 GN=PPP2R5D PE=1 SV=1;A8K6Y2_HUMAN Serine	4	2	2	1	0	2	0	2	0	1	4.7	65.403	0	4.7	64871	0	7798.8	2316.8	0	278.53	0	7601.6
E9PN50;R4GNH3;A8K781;E9PMD8;E9PKD5;E9PM69;A0A140VK42;P17980	26S protease regulatory subunit 6A	PSMC3	E9PN50_HUMAN Proteasome 26S subunit, ATPase 3 (Fragment) OS=Homo sapiens OX=9606 GN=PSMC3 PE=1 SV=9;R4GNH3_HUMAN Proteasome 26S subunit, ATPase 3 OS=Homo sapiens OX=9606 GN=PSMC3 PE=1 SV=1;A8K781_HUMAN cDNA FLJ75299, highly similar to Xenopus laevis protea	8	2	2	2	1	2	1	2	1	2	14	28.586	7	14	95977	11529	26299	6855.5	823.49	1878.5	17826	32664
B7Z1G3;A8K8B0;P30154;H0YDG7	Serine/threonine-protein phosphatase 2A 65 kDa regulatory subunit A beta isoform	PPP2R1B	B7Z1G3_HUMAN cDNA FLJ54667, highly similar to Serine/threonine-protein phosphatase 2A 65 kDa regulatory subunit A beta isoform OS=Homo sapiens OX=9606 PE=2 SV=1;A8K8B0_HUMAN cDNA FLJ76434, highly similar to Homo sapiens protein phosphatase 2 (formerly 2A),	4	5	3	3	2	2	0	1	0	1	20.5	49.175	8	8.4	120250	0	4981.6	4453.7	0	184.51	0	5028
E7EPW5;G3XAH9;E9PCV1;B7Z4U3;B7Z4L1;A8K8K7;E7ENZ9;C9JU30;B7Z573;E7EPD9;H7BXS2;X5DRA0;Q9NRC1	Suppressor of tumorigenicity 7 protein	ST7	E7EPW5_HUMAN Suppression of tumorigenicity 7 OS=Homo sapiens OX=9606 GN=ST7 PE=1 SV=1;G3XAH9_HUMAN Suppression of tumorigenicity 7 OS=Homo sapiens OX=9606 GN=ST7 PE=1 SV=1;E9PCV1_HUMAN Suppression of tumorigenicity 7 OS=Homo sapiens OX=9606 GN=ST7 PE=1 SV=	13	1	1	1	0	1	0	1	0	1	2.2	58.067	0	2.2	0	0	0	0	0	0	0	0
Q68DF6;J3KNG8;A8K8V8;Q8TF40	Folliculin-interacting protein 1	DKFZp686E18167;FNIP1	Q68DF6_HUMAN Uncharacterized protein DKFZp686E18167 OS=Homo sapiens OX=9606 GN=DKFZp686E18167 PE=2 SV=1;J3KNG8_HUMAN Folliculin interacting protein 1 OS=Homo sapiens OX=9606 GN=FNIP1 PE=1 SV=1;A8K8V8_HUMAN cDNA FLJ76444 OS=Homo sapiens OX=9606 PE=2 SV=1;FN	4	1	1	1	1	1	1	1	1	1	1.1	103.42	1.1	1.1	0	0	0	0	0	0	0	0
Q2KQ72;Q05BV1;B7ZLZ7;B3KMB1;A8K984;O95347;Q5T821;Q7Z2X1;Q6IPS5;B3KM27	Structural maintenance of chromosomes protein;Structural maintenance of chromosomes protein 2	SMC2	Q2KQ72_HUMAN Chromosome-associated protein E OS=Homo sapiens OX=9606 PE=2 SV=1;Q05BV1_HUMAN SMC2 protein (Fragment) OS=Homo sapiens OX=9606 GN=SMC2 PE=2 SV=1;B7ZLZ7_HUMAN Structural maintenance of chromosomes protein OS=Homo sapiens OX=9606 GN=SMC2 PE=2 SV	10	2	2	2	0	1	0	1	0	1	3.2	85.978	0	1.6	70531	0	1486	1679.3	0	35.381	0	5380.3
P07910;G3V2Q1;B2R603;A8K9A4;G3V4C1;B2R5W2;B4DY08;G3V4W0;B4DMJ1;B3KX96;A0A0G2JPF8;A0A0G2JNQ3;G3V4M8;G3V576;Q6PKD2;G3V2H6;G3V2D6;G3V5X6;G3V3K6;B4DQQ2;G3V251;B4DSU6;G3V555;G3V5V7;G3V575;B7ZW38;B2RXH8;O60812;P0DMR1;Q569J8	Heterogeneous nuclear ribonucleoproteins C1/C2;Heterogeneous nuclear ribonucleoprotein C-like 3;Heterogeneous nuclear ribonucleoprotein C-like 2;Heterogeneous nuclear ribonucleoprotein C-like 1;Heterogeneous nuclear ribonucleoprotein C-like 4	HNRNPC;HNRPCL1;HNRNPCL3;HNRNPCL2;HNRNPCL1;HNRNPCL4;HNRPC	HNRPC_HUMAN Heterogeneous nuclear ribonucleoproteins C1/C2 OS=Homo sapiens OX=9606 GN=HNRNPC PE=1 SV=4;G3V2Q1_HUMAN Heterogeneous nuclear ribonucleoprotein C OS=Homo sapiens OX=9606 GN=HNRNPC PE=1 SV=1;B2R603_HUMAN cDNA, FLJ92712, highly similar to Homo sa	30	2	2	2	2	2	2	2	2	2	8.5	33.67	8.5	8.5	202580	101710	31170	11916	5982.8	1833.5	119480	39967
Q53Y97;Q53FB7;A8K9A5;P04818	Thymidylate synthase	TYMS	Q53Y97_HUMAN Thymidylate synthase OS=Homo sapiens OX=9606 GN=TYMS PE=2 SV=1;Q53FB7_HUMAN Thymidylate synthase (Fragment) OS=Homo sapiens OX=9606 PE=2 SV=1;A8K9A5_HUMAN Thymidylate synthase OS=Homo sapiens OX=9606 PE=2 SV=1;TYSY_HUMAN Thymidylate synthase O	4	1	1	1	1	1	1	1	1	1	3.5	35.716	3.5	3.5	0	0	0	0	0	0	0	0
A8K9J7;I6L9F7;B4DR52;Q0D2M2;B2R4S9;U3KQK0;P06899;P23527;P33778;P57053;Q99880;P58876;P62807;Q16778;Q5QNW6;Q8N257;Q93079;Q99877;Q99879;O60814	Histone H2B;Histone H2B type 1-J;Histone H2B type 1-O;Histone H2B type 1-B;Histone H2B type F-S;Histone H2B type 1-L;Histone H2B type 1-D;Histone H2B type 1-C/E/F/G/I;Histone H2B type 2-E;Histone H2B type 2-F;Histone H2B type 3-B;Histone H2B type 1-H;Histone H2B type 1-N;Histone H2B type 1-M;Histone H2B type 1-K	HIST1H2BM;HIST1H2BC;HIST1H2BI;HIST1H2BN;HIST1H2BJ;HIST1H2BO;HIST1H2BB;H2BFS;HIST1H2BL;HIST1H2BD;HIST2H2BE;HIST2H2BF;HIST3H2BB;HIST1H2BH;HIST1H2BK	A8K9J7_HUMAN Histone H2B OS=Homo sapiens OX=9606 PE=2 SV=1;I6L9F7_HUMAN Histone H2B (Fragment) OS=Homo sapiens OX=9606 GN=HIST1H2BM PE=2 SV=1;B4DR52_HUMAN Histone H2B OS=Homo sapiens OX=9606 PE=1 SV=1;Q0D2M2_HUMAN HIST1H2BC protein OS=Homo sapiens OX=9606	20	1	1	1	0	0	0	0	0	0	11.9	13.996	0	0	52130	0	0	7447.1	0	0	0	0
E9PB51;A8K9U0;Q9BWF3	RNA-binding protein 4	RBM4	E9PB51_HUMAN RNA binding motif protein 4 (Fragment) OS=Homo sapiens OX=9606 GN=RBM4 PE=1 SV=1;A8K9U0_HUMAN cDNA FLJ78260, highly similar to Homo sapiens RNA binding motif protein 4, mRNA OS=Homo sapiens OX=9606 PE=2 SV=1;RBM4_HUMAN RNA-binding protein 4 OS	3	1	1	1	1	1	1	1	1	1	11.7	26.286	11.7	11.7	28484	4384.5	23590	1780.3	274.03	1474.4	2076.6	32844
O43592;A8KA19;F8WDU6	Exportin-T	XPOT	XPOT_HUMAN Exportin-T OS=Homo sapiens OX=9606 GN=XPOT PE=1 SV=2;A8KA19_HUMAN Exportin-T OS=Homo sapiens OX=9606 PE=2 SV=1	3	3	3	3	2	2	2	2	2	2	4.7	109.96	3.4	2.7	167430	4368.9	15632	3720.6	97.087	347.39	7051.6	13753
A8KAQ5;P08621;M0QYR1;Q9UFS1;B3KPV0	U1 small nuclear ribonucleoprotein 70 kDa	SNRNP70	A8KAQ5_HUMAN U1 small nuclear ribonucleoprotein 70 kDa OS=Homo sapiens OX=9606 PE=2 SV=1;RU17_HUMAN U1 small nuclear ribonucleoprotein 70 kDa OS=Homo sapiens OX=9606 GN=SNRNP70 PE=1 SV=2;M0QYR1_HUMAN Small nuclear ribonucleoprotein U1 subunit 70 (Fragment)	5	4	4	4	4	1	4	1	4	1	9.6	51.495	9.6	2.3	207430	203400	374.53	12202	11964	22.031	256980	417.27
A8MUD9;O95036;P18124	60S ribosomal protein L7	RPL7;WUGSC:H_RG054D04.1	A8MUD9_HUMAN Ribosomal protein L7 OS=Homo sapiens OX=9606 GN=RPL7 PE=1 SV=1;O95036_HUMAN Similar to 60S ribosomal protein L7; similar to P18124 (PID:d133021) OS=Homo sapiens OX=9606 GN=WUGSC:H_RG054D04.1 PE=3 SV=1;RL7_HUMAN Large ribosomal subunit protein	3	1	1	1	1	1	1	1	1	1	4.8	24.433	4.8	4.8	92651	30112	840.52	9265.1	3011.2	84.052	60983	4285.1
A8MUN3	Putative uncharacterized protein ENSP00000381830		YQ048_HUMAN Putative uncharacterized protein ENSP00000381830 OS=Homo sapiens OX=9606 PE=5 SV=1	1	1	1	1	1	0	1	0	1	0	6.8	14.205	6.8	0	0	0	0	0	0	0	0	0
Q14777;C9JYW1;E7EQD9;Q05CR5;B2R643;E9PDF6;B0I1S9;Q9UBC5;O43795	Unconventional myosin-Ia;Unconventional myosin-Ib	MYO1B;MYO1A	Q14777_HUMAN Myosin (Fragment) OS=Homo sapiens OX=9606 PE=2 SV=1;C9JYW1_HUMAN Myosin IB (Fragment) OS=Homo sapiens OX=9606 GN=MYO1B PE=1 SV=1;E7EQD9_HUMAN Myosin IB (Fragment) OS=Homo sapiens OX=9606 GN=MYO1B PE=1 SV=1;Q05CR5_HUMAN MYO1B protein (Fragment)	9	1	1	1	1	1	1	1	1	1	18.9	9.6619	18.9	18.9	64311	3192	20885	10719	531.99	3480.8	5894.6	42772
B0QYW5;F6RTR7;B4DP73;B4DU97;O43808;F8WE74	Peroxisomal membrane protein PMP34	SLC25A17	B0QYW5_HUMAN Solute carrier family 25 member 17 OS=Homo sapiens OX=9606 GN=SLC25A17 PE=1 SV=1;F6RTR7_HUMAN Solute carrier family 25 member 17 OS=Homo sapiens OX=9606 GN=SLC25A17 PE=1 SV=1;B4DP73_HUMAN cDNA FLJ57410, highly similar to Peroxisomal membrane p	6	2	2	2	0	0	0	0	0	0	8.9	25.721	0	0	90508	0	0	8228	0	0	0	0
B0ZBD0;Q8WVX7;P39019;A0A075B6E2;M0R2L9;M0QYF7;M0R140	40S ribosomal protein S19	RPS19	B0ZBD0_HUMAN Small ribosomal subunit protein eS19 OS=Homo sapiens OX=9606 GN=RPS19 PE=2 SV=1;Q8WVX7_HUMAN Small ribosomal subunit protein eS19 (Fragment) OS=Homo sapiens OX=9606 PE=2 SV=1;RS19_HUMAN Small ribosomal subunit protein eS19 OS=Homo sapiens OX=9	7	3	3	3	2	3	2	3	2	3	22.8	16.06	17.2	22.8	244900	53593	82965	24490	5359.3	8296.5	76176	79596
B1AHC9;B2RDN9;P12956;B4DE32;Q6IC76;B4E356	X-ray repair cross-complementing protein 6	XRCC6	B1AHC9_HUMAN X-ray repair cross complementing 6 OS=Homo sapiens OX=9606 GN=XRCC6 PE=1 SV=1;B2RDN9_HUMAN cDNA, FLJ96699, highly similar to Homo sapiens thyroid autoantigen 70kDa (Ku antigen) (G22P1), mRNA OS=Homo sapiens OX=9606 PE=2 SV=1;XRCC6_HUMAN X-ray	6	3	3	3	3	2	3	2	3	2	8.8	64.283	8.8	5.5	310650	46443	121560	10712	1601.5	4191.6	131460	237460
B1AKS2;B4DTF0;Q9NUV7	Serine palmitoyltransferase 3	SPTLC3	B1AKS2_HUMAN Serine palmitoyltransferase long chain base subunit 3 (Fragment) OS=Homo sapiens OX=9606 GN=SPTLC3 PE=1 SV=1;B4DTF0_HUMAN cDNA FLJ52240, moderately similar to Serine palmitoyltransferase 2 OS=Homo sapiens OX=9606 PE=2 SV=1;SPTC3_HUMAN Serine p	3	1	1	1	0	1	0	1	0	1	13.7	16	0	13.7	0	0	0	0	0	0	0	0
B7Z819;B7Z2Y2;B1ALW7;Q14746	Conserved oligomeric Golgi complex subunit 2	COG2	B7Z819_HUMAN cDNA FLJ50926, highly similar to Conserved oligomeric Golgi complex component 2 OS=Homo sapiens OX=9606 PE=2 SV=1;B7Z2Y2_HUMAN Conserved oligomeric Golgi complex subunit 2 OS=Homo sapiens OX=9606 GN=COG2 PE=1 SV=1;B1ALW7_HUMAN Conserved oligom	4	1	1	1	1	1	1	1	1	1	3.1	69.776	3.1	3.1	40904	18094	7652.8	1048.8	463.94	196.22	14812	9661.5
B1APJ0;B7ZB25;B4DI18;Q5SRD1;O14925	Putative mitochondrial import inner membrane translocase subunit Tim23B;Mitochondrial import inner membrane translocase subunit Tim23	TIMM23B;TIMM23	B1APJ0_HUMAN cDNA FLJ57459, highly similar to Mitochondrial import inner membrane translocase subunit Tim23 OS=Homo sapiens OX=9606 PE=2 SV=1;B7ZB25_HUMAN Mitochondrial import inner membrane translocase subunit TIM23 OS=Homo sapiens OX=9606 PE=2 SV=1;B4DI1	5	1	1	1	1	0	1	0	1	0	9.9	17.858	9.9	0	95484	1673.6	0	19097	334.71	0	1235.5	0
Q96IR1;Q53HV1;B2R491;P62701;B7Z1M6;C9JEH7;A4FU11;Q496E4;P22090	40S ribosomal protein S4;40S ribosomal protein S4, X isoform;40S ribosomal protein S4, Y isoform 1	RPS4X;RPS4Y1	Q96IR1_HUMAN RPS4X protein (Fragment) OS=Homo sapiens OX=9606 GN=RPS4X PE=2 SV=2;Q53HV1_HUMAN Ribosomal protein S4, X-linked X isoform variant (Fragment) OS=Homo sapiens OX=9606 PE=2 SV=1;B2R491_HUMAN 40S ribosomal protein S4 OS=Homo sapiens OX=9606 GN=RPS	9	2	2	2	2	2	2	2	2	2	9.5	27.259	9.5	9.5	270820	73436	99785	16926	4589.8	6236.5	57956	149490
Q76N53;H7C2W9;C9JU56;B7Z4E3;B2R4C1;B7Z4C8;P62899	60S ribosomal protein L31	RPL31	Q76N53_HUMAN Ribosomal protein L31 (Fragment) OS=Homo sapiens OX=9606 PE=3 SV=1;H7C2W9_HUMAN Large ribosomal subunit protein eL31 (Fragment) OS=Homo sapiens OX=9606 GN=RPL31 PE=1 SV=1;C9JU56_HUMAN Large ribosomal subunit protein eL31 (Fragment) OS=Homo sap	7	2	2	2	2	2	2	2	2	2	48.9	5.5962	48.9	48.9	250790	85362	53153	83598	28454	17718	104560	55366
E4W6B6;B2R4D8;K7ELC7;P61353	60S ribosomal protein L27	RPL27	E4W6B6_HUMAN Large ribosomal subunit protein eL27 (Fragment) OS=Homo sapiens OX=9606 GN=RPL27 PE=2 SV=1;B2R4D8_HUMAN 60S ribosomal protein L27 OS=Homo sapiens OX=9606 PE=2 SV=1;K7ELC7_HUMAN 60S ribosomal protein L27 (Fragment) OS=Homo sapiens OX=9606 GN=RP	4	1	1	1	1	1	1	1	1	1	16.7	14.257	16.7	16.7	125940	1221.6	49203	17991	174.51	7028.9	1522.7	61696
F8VZ45;U3KQR5;B4DRX3;Q8TBK5;Q8N5Z7;B2R4K7;Q9HBB3;Q02878;F8VR69;F8VZA3;F8VWR1;F8VU16	60S ribosomal protein L6	RPL6	F8VZ45_HUMAN Ribosomal protein L6 (Fragment) OS=Homo sapiens OX=9606 GN=RPL6 PE=1 SV=1;U3KQR5_HUMAN Ribosomal protein L6 (Fragment) OS=Homo sapiens OX=9606 GN=RPL6 PE=1 SV=1;B4DRX3_HUMAN 60S ribosomal protein L6 OS=Homo sapiens OX=9606 PE=2 SV=1;Q8TBK5_HUM	12	2	2	2	2	1	2	1	2	1	17.6	17.8	17.6	8.2	151130	51920	30558	37783	12980	7639.4	60419	48068
B2R4M6;P06702	Protein S100;Protein S100-A9	S100A9	B2R4M6_HUMAN Protein S100 OS=Homo sapiens OX=9606 PE=2 SV=1;S10A9_HUMAN Protein S100-A9 OS=Homo sapiens OX=9606 GN=S100A9 PE=1 SV=1	2	1	1	1	1	1	1	1	1	1	13.2	13.21	13.2	13.2	295620	102240	7493.9	36953	12781	936.74	127440	9396.8
Q0VAS5;B2R4R0;P62805;Q6B823	Histone H4	HIST1H4H;HIST1H4A	Q0VAS5_HUMAN Histone H4 OS=Homo sapiens OX=9606 GN=HIST1H4H PE=1 SV=1;B2R4R0_HUMAN Histone H4 OS=Homo sapiens OX=9606 GN=HIST1H4L PE=2 SV=1;H4_HUMAN Histone H4 OS=Homo sapiens OX=9606 GN=H4C1 PE=1 SV=2;Q6B823_HUMAN Histone H4 (Fragment) OS=Homo sapiens OX=	4	2	2	2	1	2	1	2	1	2	19.4	11.314	7.8	19.4	428770	49491	105820	71462	8248.5	17637	237120	75597
B2R4R9;P62857	40S ribosomal protein S28	RPS28	B2R4R9_HUMAN Small ribosomal subunit protein eS28 OS=Homo sapiens OX=9606 GN=RPS28 PE=2 SV=1;RS28_HUMAN Small ribosomal subunit protein eS28 OS=Homo sapiens OX=9606 GN=RPS28 PE=1 SV=1	2	2	2	2	2	2	2	2	2	2	33.3	7.8409	33.3	33.3	261790	75008	108360	87263	25003	36119	89086	136750
E9PFH4;B2R6H7;Q9Y5L0;C9J7E5;B3KMX1;B3KM69	Transportin-3	TNPO3	E9PFH4_HUMAN Transportin 3 OS=Homo sapiens OX=9606 GN=TNPO3 PE=1 SV=1;B2R6H7_HUMAN cDNA, FLJ92955, highly similar to Homo sapiens transportin-SR (TRN-SR), mRNA OS=Homo sapiens OX=9606 PE=2 SV=1;TNPO3_HUMAN Transportin-3 OS=Homo sapiens OX=9606 GN=TNPO3 PE=	6	6	6	6	2	4	2	4	2	4	9.1	96.669	2.7	4.9	355610	21250	10438	9118.1	544.87	267.63	20332	13261
B2R7C2;O43264;B4DUQ3;F5H3C1;B4E1J7	Centromere/kinetochore protein zw10 homolog	ZW10	B2R7C2_HUMAN cDNA, FLJ93375, highly similar to Homo sapiens ZW10, kinetochore associated, homolog (Drosophila) (ZW10), mRNA OS=Homo sapiens OX=9606 PE=2 SV=1;ZW10_HUMAN Centromere/kinetochore protein zw10 homolog OS=Homo sapiens OX=9606 GN=ZW10 PE=1 SV=3;B	5	5	5	5	2	2	2	2	2	2	8.2	88.839	3.6	4.2	234040	6343.6	3551.4	5708.3	154.72	86.621	12738	5903.6
Q13155;B2R7M3;A8MU58	Aminoacyl tRNA synthase complex-interacting multifunctional protein 2	AIMP2	AIMP2_HUMAN Aminoacyl tRNA synthase complex-interacting multifunctional protein 2 OS=Homo sapiens OX=9606 GN=AIMP2 PE=1 SV=2;B2R7M3_HUMAN Aminoacyl tRNA synthase complex-interacting multifunctional protein 2 OS=Homo sapiens OX=9606 PE=2 SV=1;A8MU58_HUMAN A	3	2	2	2	0	2	0	2	0	2	10.6	35.348	0	10.6	164020	0	153020	9648.4	0	9001.3	0	158280
M0R0G9;M0QXK2;M0R221;M0R2B8;M0R268;B2R802;P09012	U1 small nuclear ribonucleoprotein A	SNRPA	M0R0G9_HUMAN Small nuclear ribonucleoprotein polypeptide A OS=Homo sapiens OX=9606 GN=SNRPA PE=1 SV=1;M0QXK2_HUMAN U1 small nuclear ribonucleoprotein A (Fragment) OS=Homo sapiens OX=9606 GN=SNRPA PE=1 SV=8;M0R221_HUMAN U1 small nuclear ribonucleoprotein A	7	1	1	1	1	1	1	1	1	1	21.8	10.083	21.8	21.8	540690	531440	5701.3	77241	75919	814.47	668530	2685.7
B2R853;P48668;B4DRY0;B4DKV4	Keratin, type II cytoskeletal 6C	KRT6C	B2R853_HUMAN cDNA, FLJ93744, highly similar to Homo sapiens keratin 6E (KRT6E), mRNA OS=Homo sapiens OX=9606 PE=2 SV=1;K2C6C_HUMAN Keratin, type II cytoskeletal 6C OS=Homo sapiens OX=9606 GN=KRT6C PE=1 SV=3;B4DRY0_HUMAN cDNA FLJ54379, highly similar to Ker	4	16	13	0	13	16	10	13	0	0	32.1	60.026	25.2	32.1	1654800	337480	570090	55159	11249	19003	495140	679320
B2R8A2;Q9BVK6	Transmembrane emp24 domain-containing protein 9	TMED9	B2R8A2_HUMAN cDNA, FLJ93804, highly similar to Homo sapiens gp25L2 protein (HSGP25L2G), mRNA OS=Homo sapiens OX=9606 PE=2 SV=1;TMED9_HUMAN Transmembrane emp24 domain-containing protein 9 OS=Homo sapiens OX=9606 GN=TMED9 PE=1 SV=2	2	1	1	1	0	0	0	0	0	0	5.1	25.077	0	0	37024	0	0	3085.4	0	0	0	0
B2RBR9;Q14974;B7Z752;B7Z5M1;J3KTM9;J3QR48;J3QRG4;J3QKQ5	Importin subunit beta-1	KPNB1	B2RBR9_HUMAN cDNA, FLJ95650, highly similar to Homo sapiens karyopherin (importin) beta 1 (KPNB1), mRNA OS=Homo sapiens OX=9606 PE=2 SV=1;IMB1_HUMAN Importin subunit beta-1 OS=Homo sapiens OX=9606 GN=KPNB1 PE=1 SV=2;B7Z752_HUMAN cDNA FLJ50715, highly simil	8	11	11	11	6	5	6	5	6	5	18.6	97.183	10.5	8.3	4255600	103620	229610	106390	2590.4	5740.3	257680	504890
H0YJD3;B4DV00;B2RDD7;O14744	Protein arginine N-methyltransferase 5;Protein arginine N-methyltransferase 5;Protein arginine N-methyltransferase 5, N-terminally processed	PRMT5	H0YJD3_HUMAN Protein arginine methyltransferase 5 (Fragment) OS=Homo sapiens OX=9606 GN=PRMT5 PE=1 SV=1;B4DV00_HUMAN Protein arginine N-methyltransferase 5 OS=Homo sapiens OX=9606 PE=2 SV=1;B2RDD7_HUMAN Protein arginine N-methyltransferase 5 OS=Homo sapien	4	1	1	1	1	1	1	1	1	1	16.9	20.159	16.9	16.9	14251	13139	1111.9	1781.4	1642.4	138.99	16377	1394.3
H0YMZ1;H0YN18;H0YL69;B2RDG0;P25789	Proteasome subunit alpha type;Proteasome subunit alpha type-4	PSMA4	H0YMZ1_HUMAN Proteasome subunit alpha type (Fragment) OS=Homo sapiens OX=9606 GN=PSMA4 PE=1 SV=8;H0YN18_HUMAN Proteasome 20S subunit alpha 4 OS=Homo sapiens OX=9606 GN=PSMA4 PE=1 SV=1;H0YL69_HUMAN Proteasome subunit alpha type (Fragment) OS=Homo sapiens OX	5	1	1	1	0	1	0	1	0	1	5.9	24.526	0	5.9	96813	0	72795	8801.2	0	6617.7	0	91278
B2RDG1;Q8WVX9	Fatty acyl-CoA reductase 1	FAR1	B2RDG1_HUMAN Fatty acyl-CoA reductase OS=Homo sapiens OX=9606 PE=2 SV=1;FACR1_HUMAN Fatty acyl-CoA reductase 1 OS=Homo sapiens OX=9606 GN=FAR1 PE=1 SV=1	2	1	1	1	1	1	1	1	1	1	2.1	59.382	2.1	2.1	37063	1094.1	748.42	1278	37.726	25.807	812.65	674.14
H7C2L4;Q8N1H4;Q68DZ9;Q59GA1;B2RDQ3;P62995	Transformer-2 protein homolog beta	TRA2B;DKFZp686F18120	H7C2L4_HUMAN Transformer 2 beta homolog (Fragment) OS=Homo sapiens OX=9606 GN=TRA2B PE=1 SV=1;Q8N1H4_HUMAN cDNA FLJ40872 fis, clone TUTER2000283, highly similar to Homo sapiens transformer-2-beta (SFRS10) gene OS=Homo sapiens OX=9606 PE=2 SV=1;Q68DZ9_HUMAN	6	1	1	1	1	0	1	0	1	0	9.3	12.548	9.3	0	11837	11837	0	2367.3	2367.3	0	14754	0
H7C0L5;B7Z544;B2RMS9;B7ZKJ8;Q14624	Inter-alpha-trypsin inhibitor heavy chain H4;70 kDa inter-alpha-trypsin inhibitor heavy chain H4;35 kDa inter-alpha-trypsin inhibitor heavy chain H4	ITIH4	H7C0L5_HUMAN Inter-alpha-trypsin inhibitor heavy chain 4 (Fragment) OS=Homo sapiens OX=9606 GN=ITIH4 PE=1 SV=1;B7Z544_HUMAN cDNA FLJ51742, highly similar to Inter-alpha-trypsin inhibitor heavy chain H4 OS=Homo sapiens OX=9606 PE=2 SV=1;B2RMS9_HUMAN Inter-a	5	1	1	1	0	0	0	0	0	0	2.2	79.952	0	0	0	0	0	0	0	0	0	0
B7Z4K8;E7ETZ4;B3KM68;Q9Y6E2;Q75MG1;E9PFE3;B7Z6N5;C9JF98;F8WDX8;E7EMS9;B5MCE7;B5MCH7;E9PFD4	Basic leucine zipper and W2 domain-containing protein 2	BZW2	B7Z4K8_HUMAN cDNA FLJ52869, highly similar to Homo sapiens basic leucine zipper and W2 domains 2 (BZW2), mRNA OS=Homo sapiens OX=9606 PE=2 SV=1;E7ETZ4_HUMAN Basic leucine zipper and W2 domains 2 (Fragment) OS=Homo sapiens OX=9606 GN=BZW2 PE=1 SV=1;B3KM68_H	13	4	4	4	2	2	2	2	2	2	12.5	45.308	5.1	7.1	702440	74831	46748	27017	2878.1	1798	59372	33241
B3KM97;B3KSQ1;M0R2N5;Q9NZ01;A0A384NL45	Very-long-chain enoyl-CoA reductase	TECR	B3KM97_HUMAN very-long-chain enoyl-CoA reductase OS=Homo sapiens OX=9606 PE=2 SV=1;B3KSQ1_HUMAN very-long-chain enoyl-CoA reductase OS=Homo sapiens OX=9606 PE=2 SV=1;M0R2N5_HUMAN very-long-chain enoyl-CoA reductase OS=Homo sapiens OX=9606 GN=TECR PE=1 SV=1	5	3	3	3	2	3	2	3	2	3	10.4	36.053	7.1	10.4	155380	14411	25881	11952	1108.5	1990.9	17260	17216
B3KMS0;B3KY03;Q15021;B4E0B7;E7EN77;Q6ZV00;A0PJ76;F5H431;F5GZK7	Condensin complex subunit 1	NCAPD2	B3KMS0_HUMAN Condensin complex subunit 1 OS=Homo sapiens OX=9606 PE=2 SV=1;B3KY03_HUMAN Condensin complex subunit 1 OS=Homo sapiens OX=9606 PE=2 SV=1;CND1_HUMAN Condensin complex subunit 1 OS=Homo sapiens OX=9606 GN=NCAPD2 PE=1 SV=3;B4E0B7_HUMAN Condensin	9	10	10	10	4	5	4	5	4	5	9.5	157.19	3.6	4.8	828150	23266	25901	10897	306.13	340.8	21057	24774
B3KY56;B3KMV5;Q9BSJ8	Extended synaptotagmin-1	ESYT1	B3KY56_HUMAN cDNA FLJ46898 fis, clone UTERU3022168, highly similar to Protein FAM62A OS=Homo sapiens OX=9606 PE=2 SV=1;B3KMV5_HUMAN cDNA FLJ12728 fis, clone NT2RP2000040, highly similar to Protein FAM62A OS=Homo sapiens OX=9606 PE=2 SV=1;ESYT1_HUMAN Extend	3	1	1	1	1	1	1	1	1	1	1.5	117.39	1.5	1.5	89118	2582.1	9703	1937.4	56.132	210.94	2533.3	4925.6
B7Z9V0;B4E3S0;B4DMH3;Q53G58;B3KN06;Q59EA2;Q9ULV4	Coronin;Coronin-1C	CORO1C	B7Z9V0_HUMAN cDNA, FLJ78964, highly similar to Coronin-1C OS=Homo sapiens OX=9606 PE=2 SV=1;B4E3S0_HUMAN Coronin OS=Homo sapiens OX=9606 GN=CORO1C PE=1 SV=1;B4DMH3_HUMAN Coronin OS=Homo sapiens OX=9606 PE=2 SV=1;Q53G58_HUMAN Coronin (Fragment) OS=Homo sapi	7	1	1	1	0	1	0	1	0	1	5.3	34.489	0	5.3	36731	0	36731	2448.7	0	2448.7	0	46057
G3V5T8;B3KN83;Q52LA3	Protein lin-52 homolog	LIN52;C14orf46	G3V5T8_HUMAN Protein lin-52 homolog OS=Homo sapiens OX=9606 GN=LIN52 PE=1 SV=3;B3KN83_HUMAN Protein lin-52 homolog OS=Homo sapiens OX=9606 GN=LIN52 PE=1 SV=1;LIN52_HUMAN Protein lin-52 homolog OS=Homo sapiens OX=9606 GN=LIN52 PE=1 SV=1	3	1	1	1	1	1	1	1	1	1	15.6	10.224	15.6	15.6	0	0	0	0	0	0	0	0
Q9Y230;B3KNL2;M0R0Y3	RuvB-like 2	RUVBL2	RUVB2_HUMAN RuvB-like 2 OS=Homo sapiens OX=9606 GN=RUVBL2 PE=1 SV=3;B3KNL2_HUMAN RuvB-like helicase OS=Homo sapiens OX=9606 GN=RUVBL2 PE=2 SV=1;M0R0Y3_HUMAN RuvB-like helicase OS=Homo sapiens OX=9606 GN=RUVBL2 PE=1 SV=1	3	3	3	3	1	3	1	3	1	3	9.7	51.156	3.7	9.7	155270	7550.9	44475	5750.8	279.66	1647.2	29166	68747
B3KNM6;O75844	CAAX prenyl protease 1 homolog	ZMPSTE24	B3KNM6_HUMAN CAAX prenyl protease OS=Homo sapiens OX=9606 PE=2 SV=1;FACE1_HUMAN CAAX prenyl protease 1 homolog OS=Homo sapiens OX=9606 GN=ZMPSTE24 PE=1 SV=2	2	1	1	1	0	0	0	0	0	0	6.8	27.125	0	0	9699.3	0	0	881.76	0	0	0	0
B3KNN7;B4DEB0;B4DV84;Q8N9M2;Q6IBN0;O43242;B4DPM7;Q96N86;H0YGV8	26S proteasome non-ATPase regulatory subunit 3	PSMD3	B3KNN7_HUMAN cDNA FLJ30049 fis, clone ADRGL1000033, highly similar to 26S proteasome non-ATPase regulatory subunit 3 OS=Homo sapiens OX=9606 PE=2 SV=1;B4DEB0_HUMAN cDNA FLJ56054, highly similar to 26S proteasome non-ATPase regulatory subunit 3 OS=Homo sapi	9	5	5	5	3	4	3	4	3	4	13.7	57.232	8.4	10.6	540200	32084	349850	16370	972.24	10602	54413	458350
P68363;B3KPS3;B3KT06;A8JZY9;P68366;F8VVB9;B4DDU2;F8VS66;B4DN58;F8VRZ4;C9JDS9;F8VWV9;F8VX09;C9JDL2;C9JEV8;C9JQ00;Q15670;F8VRK0;C9JJQ8;Q6QMJ5;C9K0S6;A0A7P0Z4A1;F8W0F6;Q9H853;A6NHL2	Tubulin alpha-1B chain;Tubulin alpha-4A chain	TUBA1B;TUBA4A	TBA1B_HUMAN Tubulin alpha-1B chain OS=Homo sapiens OX=9606 GN=TUBA1B PE=1 SV=1;B3KPS3_HUMAN Tubulin alpha chain OS=Homo sapiens OX=9606 PE=2 SV=1;B3KT06_HUMAN Tubulin alpha chain OS=Homo sapiens OX=9606 PE=2 SV=1;A8JZY9_HUMAN Tubulin alpha chain OS=Homo sa	25	12	1	0	11	11	1	1	0	0	34.6	50.151	34.4	32.2	2221500	998800	824850	105790	47562	39279	1245000	587010
B3KQ33;Q59FI4;Q8TEX9;B3KPY9;Q6I9Y8;B3KSQ4;B3KTB3;B3KT38;B3KPS9;B4DXR7;Q59H62;H0YN07;H0YMR4;H0YN14;H0YLV0;H0YL92	Importin-4	IPO4	B3KQ33_HUMAN cDNA FLJ32715 fis, clone TESTI2000784, highly similar to Importin-4 OS=Homo sapiens OX=9606 PE=2 SV=1;Q59FI4_HUMAN Importin 4 variant (Fragment) OS=Homo sapiens OX=9606 PE=2 SV=1;IPO4_HUMAN Importin-4 OS=Homo sapiens OX=9606 GN=IPO4 PE=1 SV=2;	16	6	6	6	3	3	3	3	3	3	8.7	118.72	5.3	4.2	538990	18930	12151	10365	364.04	233.68	21916	28533
B3KR65			B3KR65_HUMAN cDNA FLJ33756 fis, clone BRCAN2000541, moderately similar to Lethal(3)malignant brain tumor-like 3 protein OS=Homo sapiens OX=9606 PE=2 SV=1	1	1	1	1	1	0	1	0	1	0	3.5	48.538	3.5	0	0	0	0	0	0	0	0	0
B3KRY3;P11279	Lysosome-associated membrane glycoprotein 1	LAMP1	B3KRY3_HUMAN cDNA FLJ35079 fis, clone PLACE6005283, highly similar to Lysosome-associated membrane glycoprotein 1 OS=Homo sapiens OX=9606 PE=2 SV=1;LAMP1_HUMAN Lysosome-associated membrane glycoprotein 1 OS=Homo sapiens OX=9606 GN=LAMP1 PE=1 SV=3	2	1	1	1	1	1	1	1	1	1	4.1	42.585	4.1	4.1	42478	12394	13383	2359.9	688.54	743.48	15101	15739
B5MCW2;Q9NY85;G5E9G0;B3KS36;Q8TBW1;P39023;B4DN06;F8WCR1;Q49AJ9;H7C3M2;Q9BT63;H7C422;Q96QL0	60S ribosomal protein L3	RPL3;rpl3	B5MCW2_HUMAN Ribosomal protein L3 (Fragment) OS=Homo sapiens OX=9606 GN=RPL3 PE=1 SV=1;Q9NY85_HUMAN Ribosomal protein L3 (Fragment) OS=Homo sapiens OX=9606 GN=rpl3 PE=3 SV=1;G5E9G0_HUMAN Ribosomal protein L3 OS=Homo sapiens OX=9606 GN=RPL3 PE=1 SV=1;B3KS36	13	2	2	2	1	2	1	2	1	2	9.2	31.243	4.8	9.2	182990	20310	65860	16636	1846.4	5987.3	135640	44118
H7C0Q6;B4DEC5;B3KS62;Q9C037	E3 ubiquitin-protein ligase TRIM4	TRIM4	H7C0Q6_HUMAN Tripartite motif containing 4 (Fragment) OS=Homo sapiens OX=9606 GN=TRIM4 PE=1 SV=1;B4DEC5_HUMAN cDNA FLJ60086, highly similar to Tripartite motif-containing protein 4 OS=Homo sapiens OX=9606 PE=2 SV=1;B3KS62_HUMAN cDNA FLJ35573 fis, clone SPL	4	1	1	1	1	1	1	1	1	1	6.4	23.413	6.4	6.4	0	0	0	0	0	0	0	0
H0Y8X1;B3KT34;Q0QF12;D6RFM5;B4DYN5;P31040	Succinate dehydrogenase [ubiquinone] flavoprotein subunit, mitochondrial	SDHA	H0Y8X1_HUMAN Succinate dehydrogenase complex flavoprotein subunit A (Fragment) OS=Homo sapiens OX=9606 GN=SDHA PE=1 SV=1;B3KT34_HUMAN cDNA FLJ37560 fis, clone BRCOC2000333, highly similar to Succinate dehydrogenase (ubiquinone) flavoprotein subunit, mitoch	6	1	1	1	1	1	1	1	1	1	11.1	13.525	11.1	11.1	52830	7687	11158	6603.7	960.87	1394.8	9581.5	13992
H7C531;B3KT66;Q15008	26S proteasome non-ATPase regulatory subunit 6	PSMD6	H7C531_HUMAN Proteasome 26S subunit, non-ATPase 6 (Fragment) OS=Homo sapiens OX=9606 GN=PSMD6 PE=1 SV=1;B3KT66_HUMAN Proteasome (Prosome, macropain) 26S subunit, non-ATPase, 6, isoform CRA_c OS=Homo sapiens OX=9606 GN=PSMD6 PE=2 SV=1;PSMD6_HUMAN 26S protea	3	1	1	1	1	1	1	1	1	1	10.9	15.857	10.9	10.9	125810	10419	69336	17972	1488.4	9905.1	12152	90815
B7Z689;B3KTF7;B7Z502;B7Z321;Q6NX51;Q96A65;B7Z4J9	Exocyst complex component 4	EXOC4	B7Z689_HUMAN Exocyst complex component Sec8 OS=Homo sapiens OX=9606 PE=2 SV=1;B3KTF7_HUMAN Exocyst complex component Sec8 OS=Homo sapiens OX=9606 PE=2 SV=1;B7Z502_HUMAN Exocyst complex component Sec8 OS=Homo sapiens OX=9606 PE=2 SV=1;B7Z321_HUMAN Exocyst c	7	2	2	2	1	1	1	1	1	1	5.9	57.109	3	3	32345	7532.9	2938.9	1078.2	251.1	97.963	7633.3	4782.1
B3KU91;H0Y650;B3KNN3;B3KPE2;H7C3B1;E9PGY2		DNAAF5	B3KU91_HUMAN cDNA FLJ39381 fis, clone PERIC2000422, highly similar to HEAT repeat-containing protein 2 OS=Homo sapiens OX=9606 PE=2 SV=1;H0Y650_HUMAN Dynein axonemal assembly factor 5 (Fragment) OS=Homo sapiens OX=9606 GN=DNAAF5 PE=1 SV=1	6	7	1	1	3	5	0	1	0	1	15.5	66.521	6.8	12.1	99355	0	5452.9	3205	0	175.9	0	6837.5
B3KVJ5;E9PD53;B3KXX5;Q9NTJ3	Structural maintenance of chromosomes protein;Structural maintenance of chromosomes protein 4	SMC4	B3KVJ5_HUMAN cDNA FLJ16648 fis, clone TESTI4035508, highly similar to Structural maintenance of chromosomes 4-like 1 protein OS=Homo sapiens OX=9606 PE=2 SV=1;E9PD53_HUMAN Structural maintenance of chromosomes protein OS=Homo sapiens OX=9606 GN=SMC4 PE=1 S	4	2	2	2	0	2	0	2	0	2	2.8	101.07	0	2.8	100830	0	18938	2057.7	0	386.49	0	14689
H0YCN7;E9PL53;H0YEK5;E9PMD2;J3KND1;G1UCX3;B3KVU5;E9PRZ1;Q96ER3	Protein SAAL1	SAAL1;SPACIA1	H0YCN7_HUMAN Serum amyloid A like 1 (Fragment) OS=Homo sapiens OX=9606 GN=SAAL1 PE=1 SV=1;E9PL53_HUMAN Serum amyloid A like 1 (Fragment) OS=Homo sapiens OX=9606 GN=SAAL1 PE=1 SV=1;H0YEK5_HUMAN Serum amyloid A like 1 (Fragment) OS=Homo sapiens OX=9606 GN=SA	9	1	1	1	1	1	1	1	1	1	9.4	16.631	9.4	9.4	58207	635.13	1146	7275.8	79.392	143.26	491.26	661.87
B3KVX6;Q8TB01;Q6NWZ1;Q07065	Cytoskeleton-associated protein 4	CKAP4	B3KVX6_HUMAN cDNA FLJ41699 fis, clone HCHON2004776, highly similar to Homo sapiens cytoskeleton-associated protein 4 (CKAP4), mRNA OS=Homo sapiens OX=9606 PE=2 SV=1;Q8TB01_HUMAN Similar to cytoskeleton-associated protein 4 (Fragment) OS=Homo sapiens OX=960	4	1	1	1	1	0	1	0	1	0	2.9	58.15	2.9	0	13397	2576.5	0	362.09	69.634	0	3211.5	0
B3KW08;Q96QU8;B7ZM10;H3BRV5;I3L0S8;H3BMW9;H3BPG8	Exportin-6	XPO6	B3KW08_HUMAN cDNA FLJ41852 fis, clone NT2RI3004133, highly similar to Exportin-6 OS=Homo sapiens OX=9606 PE=2 SV=1;XPO6_HUMAN Exportin-6 OS=Homo sapiens OX=9606 GN=XPO6 PE=1 SV=1;B7ZM10_HUMAN XPO6 protein OS=Homo sapiens OX=9606 GN=XPO6 PE=2 SV=1	7	3	3	3	0	0	0	0	0	0	3.7	127.42	0	0	161550	0	0	3231	0	0	0	0
B3KX11;Q2TU64;Q59H77;P49368;B4DUR8;E9PM09;Q5SZX9;Q5SZW8;E9PRC8;Q5SZX6	T-complex protein 1 subunit gamma	CCT3	B3KX11_HUMAN T-complex protein 1 subunit gamma OS=Homo sapiens OX=9606 PE=2 SV=1;Q2TU64_HUMAN T-complex protein 1 subunit gamma OS=Homo sapiens OX=9606 PE=2 SV=1;Q59H77_HUMAN T-complex protein 1 subunit gamma (Fragment) OS=Homo sapiens OX=9606 PE=2 SV=1;TC	10	3	3	3	1	2	1	2	1	2	7.9	57.945	3.4	5.7	395440	33345	90511	12357	1042	2828.5	61930	129130
B3KX51			B3KX51_HUMAN cDNA FLJ44754 fis, clone BRACE3030748, highly similar to Guanine nucleotide-binding protein G(i), alpha-2 subunit OS=Homo sapiens OX=9606 PE=2 SV=1	1	1	1	1	0	1	0	1	0	1	5	34.907	0	5	0	0	0	0	0	0	0	0
E9PLA9;B4DSF8;G3V153;B3KXU8;Q14444	Caprin-1	CAPRIN1	E9PLA9_HUMAN Cell cycle associated protein 1 (Fragment) OS=Homo sapiens OX=9606 GN=CAPRIN1 PE=1 SV=1;B4DSF8_HUMAN cDNA FLJ57278 OS=Homo sapiens OX=9606 PE=2 SV=1;G3V153_HUMAN Cell cycle associated protein 1 OS=Homo sapiens OX=9606 GN=CAPRIN1 PE=1 SV=1;B3KX	5	1	1	1	1	1	1	1	1	1	8.1	20.236	8.1	8.1	53889	8773.1	17102	5987.6	974.79	1900.3	12724	23071
Q659F8;Q8NC18;B4DDE5;Q9Y289	Sodium-dependent multivitamin transporter	DKFZp434F152;SLC5A6	Q659F8_HUMAN Uncharacterized protein DKFZp434F152 (Fragment) OS=Homo sapiens OX=9606 GN=DKFZp434F152 PE=2 SV=1;Q8NC18_HUMAN cDNA FLJ90597 fis, clone PLACE1001231, highly similar to Sodium-dependent multivitamin transporter OS=Homo sapiens OX=9606 PE=2 SV=1	4	1	1	1	0	1	0	1	0	1	7.6	23.874	0	7.6	58770	0	5969.3	9795	0	994.88	0	7303.7
B4DZY9;Q96GI1;B4DE30;E7ENZ3;B4DYC8;B7ZAR1;B4DDU6;B4DZT5;B4DXI1;E9PCA1;B4DX08;Q9BU08;V9HW37;P48643	T-complex protein 1 subunit epsilon	CCT5;HEL-S-69	B4DZY9_HUMAN cDNA FLJ59103, highly similar to T-complex protein 1 subunit epsilon OS=Homo sapiens OX=9606 PE=2 SV=1;Q96GI1_HUMAN T-complex protein 1 subunit epsilon (Fragment) OS=Homo sapiens OX=9606 PE=2 SV=1;B4DE30_HUMAN T-complex protein 1 subunit epsil	14	1	1	1	1	1	1	1	1	1	5.7	32.051	5.7	5.7	47064	10715	17564	3137.6	714.36	1171	7176.9	18848
B4DE22;Q309B1	Tripartite motif-containing protein 16-like protein	TRIM16L	B4DE22_HUMAN cDNA FLJ61212, highly similar to Tripartite motif-containing protein 16 OS=Homo sapiens OX=9606 PE=2 SV=1;TR16L_HUMAN Tripartite motif-containing protein 16-like protein OS=Homo sapiens OX=9606 GN=TRIM16L PE=1 SV=3	2	1	1	1	1	1	1	1	1	1	7.2	46.145	7.2	7.2	0	0	0	0	0	0	0	0
M0R0T2;Q5XG75;B4DE47;P27544	Ceramide synthase 1	CERS1;LASS1	M0R0T2_HUMAN Ceramide synthase 1 (Fragment) OS=Homo sapiens OX=9606 GN=CERS1 PE=1 SV=1;Q5XG75_HUMAN Ceramide synthase 1 OS=Homo sapiens OX=9606 GN=CERS1 PE=1 SV=1;B4DE47_HUMAN cDNA FLJ56956, highly similar to LAG1 longevity assurance homolog 1 OS=Homo sapi	4	1	1	1	0	0	0	0	0	0	6.5	24.684	0	0	28687	0	0	3187.4	0	0	0	0
U3KPX2;Q6P486;B4DE72;Q92621	Nuclear pore complex protein Nup205	NUP205	U3KPX2_HUMAN Nucleoporin 205 (Fragment) OS=Homo sapiens OX=9606 GN=NUP205 PE=1 SV=1;Q6P486_HUMAN NUP205 protein (Fragment) OS=Homo sapiens OX=9606 GN=NUP205 PE=2 SV=1;B4DE72_HUMAN cDNA FLJ50078, highly similar to Nuclear pore complex protein Nup205 OS=Homo	4	1	1	1	0	0	0	0	0	0	5.1	30.538	0	0	22927	0	0	1528.5	0	0	0	0
B4DE75;B4DEJ0;O60477	BMP/retinoic acid-inducible neural-specific protein 1	BRINP1	B4DE75_HUMAN cDNA FLJ56953, highly similar to Protein FAM5A OS=Homo sapiens OX=9606 PE=2 SV=1;B4DEJ0_HUMAN cDNA FLJ56532, highly similar to Protein FAM5A OS=Homo sapiens OX=9606 PE=2 SV=1;BRNP1_HUMAN BMP/retinoic acid-inducible neural-specific protein 1 OS	3	1	1	1	1	1	1	1	1	1	4.6	37.999	4.6	4.6	0	0	0	0	0	0	0	0
B4DET7;Q59FN5;P21817	Ryanodine receptor 1	RYR1	B4DET7_HUMAN cDNA FLJ51803, highly similar to Ryanodine receptor 1 OS=Homo sapiens OX=9606 PE=2 SV=1;Q59FN5_HUMAN Ryanodine receptor 1 (Skeletal) variant (Fragment) OS=Homo sapiens OX=9606 PE=2 SV=1;RYR1_HUMAN Ryanodine receptor 1 OS=Homo sapiens OX=9606 G	3	1	1	1	1	1	1	1	1	1	1.6	76.634	1.6	1.6	0	0	0	0	0	0	0	0
B4DFE6;B4DL14;Q8TAS0;P36542	ATP synthase subunit gamma;ATP synthase subunit gamma, mitochondrial	ATP5C1	B4DFE6_HUMAN cDNA FLJ59861, highly similar to ATP synthase gamma chain, mitochondrial OS=Homo sapiens OX=9606 PE=2 SV=1;B4DL14_HUMAN ATP synthase subunit gamma OS=Homo sapiens OX=9606 PE=2 SV=1;Q8TAS0_HUMAN ATP synthase subunit gamma (Fragment) OS=Homo sap	4	2	2	2	2	2	2	2	2	2	16.8	15.726	16.8	16.8	146360	31803	72853	24393	5300.5	12142	10142	137070
B4DP82;H3BTP7;H3BU31;B4DFI6;B4DMJ6;Q53G74;Q59GY2;P36578	60S ribosomal protein L4	RPL4	B4DP82_HUMAN cDNA FLJ51018, highly similar to 60S ribosomal protein L4 OS=Homo sapiens OX=9606 PE=2 SV=1;H3BTP7_HUMAN Ribosomal protein L4 (Fragment) OS=Homo sapiens OX=9606 GN=RPL4 PE=1 SV=1;H3BU31_HUMAN Ribosomal protein L4 (Fragment) OS=Homo sapiens OX=	8	1	1	1	1	1	1	1	1	1	14.6	16.572	14.6	14.6	74230	34100	39322	10604	4871.5	5617.4	18892	70902
H3BRS3;B4DXS2;B4DFV7;Q9Y4R8	Telomere length regulation protein TEL2 homolog	TELO2	H3BRS3_HUMAN Telomere maintenance 2 OS=Homo sapiens OX=9606 GN=TELO2 PE=1 SV=1;B4DXS2_HUMAN cDNA FLJ58340 OS=Homo sapiens OX=9606 PE=2 SV=1;B4DFV7_HUMAN Telomere length regulation protein TEL2 homolog OS=Homo sapiens OX=9606 PE=2 SV=1;TELO2_HUMAN Telomere	4	1	1	1	0	1	0	1	0	1	3.5	47.38	0	3.5	22384	0	2084.7	829.03	0	77.211	0	2614
B4DH33;O95886	Disks large-associated protein 3	DLGAP3	B4DH33_HUMAN cDNA FLJ59589, highly similar to Disks large-associated protein 3 OS=Homo sapiens OX=9606 PE=2 SV=1;DLGP3_HUMAN Disks large-associated protein 3 OS=Homo sapiens OX=9606 GN=DLGAP3 PE=1 SV=3	2	1	1	1	1	1	1	1	1	1	6.1	20.742	6.1	6.1	0	0	0	0	0	0	0	0
B4DHX0;E7EVQ6;B4DX34;Q5HYI4;Q14534	Squalene monooxygenase	SQLE;DKFZp686B0215	B4DHX0_HUMAN Squalene monooxygenase OS=Homo sapiens OX=9606 PE=2 SV=1;E7EVQ6_HUMAN Squalene monooxygenase OS=Homo sapiens OX=9606 GN=SQLE PE=1 SV=1;B4DX34_HUMAN Squalene monooxygenase OS=Homo sapiens OX=9606 PE=2 SV=1;Q5HYI4_HUMAN Squalene monooxygenase OS	5	1	1	1	0	0	0	0	0	0	4.2	42.603	0	0	27261	0	0	1514.5	0	0	0	0
B4DHY1;Q53F48;P31942	Heterogeneous nuclear ribonucleoprotein H3	HNRNPH3	B4DHY1_HUMAN cDNA FLJ57726, highly similar to Heterogeneous nuclear ribonucleoprotein H3 OS=Homo sapiens OX=9606 PE=2 SV=1;Q53F48_HUMAN Heterogeneous nuclear ribonucleoprotein H3 isoform a variant (Fragment) OS=Homo sapiens OX=9606 PE=2 SV=1;HNRH3_HUMAN He	3	1	1	1	1	1	1	1	1	1	7.1	24.884	7.1	7.1	43753	26562	5545.4	4375.3	2656.2	554.54	34429	5799.6
C9JJT5;G3V325;B4DJ38;Q53FE1;C9JU26;P56134	ATP synthase subunit f, mitochondrial	ATP5J2-PTCD1;ATP5J2	C9JJT5_HUMAN ATP synthase subunit f, mitochondrial OS=Homo sapiens OX=9606 GN=ATP5MF-PTCD1 PE=3 SV=2;G3V325_HUMAN ATP5MF-PTCD1 readthrough OS=Homo sapiens OX=9606 GN=ATP5MF-PTCD1 PE=4 SV=1;B4DJ38_HUMAN cDNA FLJ56092, highly similar to Pentatricopeptide rep	6	2	2	1	1	2	1	2	0	1	40.7	5.9149	16.7	40.7	102660	1288.9	56467	25664	322.23	14117	0	66067
B4DJ85;Q92990;M0QX84;M0QXG8	Glomulin	GLMN	B4DJ85_HUMAN cDNA FLJ60587, highly similar to Glomulin OS=Homo sapiens OX=9606 PE=2 SV=1;GLMN_HUMAN Glomulin OS=Homo sapiens OX=9606 GN=GLMN PE=1 SV=2;M0QX84_HUMAN Glomulin, FKBP associated protein (Fragment) OS=Homo sapiens OX=9606 GN=GLMN PE=1 SV=1;M0QXG	4	4	4	4	2	2	2	2	2	2	6.2	66.709	3.8	3.8	197530	36249	32964	5985.8	1098.4	998.89	16259	23028
Q05BZ7;B4DK32;Q14139	Ubiquitin conjugation factor E4 A	UBE4A	Q05BZ7_HUMAN Ubiquitin conjugation factor E4 (Fragment) OS=Homo sapiens OX=9606 GN=UBE4A PE=2 SV=1;B4DK32_HUMAN Ubiquitin conjugation factor E4 (Fragment) OS=Homo sapiens OX=9606 PE=2 SV=1;UBE4A_HUMAN Ubiquitin conjugation factor E4 A OS=Homo sapiens OX=96	3	1	1	1	0	1	0	1	0	1	3.6	45.286	0	3.6	27793	0	592.95	1737.1	0	37.06	0	743.51
B4DKA7;Q6ICC9	Protein LDOC1L	LDOC1L	B4DKA7_HUMAN cDNA FLJ56306, highly similar to Mus musculus leucine zipper, down-regulated in cancer 1-like (Ldoc1l), mRNA OS=Homo sapiens OX=9606 PE=2 SV=1;RTL6_HUMAN Retrotransposon Gag-like protein 6 OS=Homo sapiens OX=9606 GN=RTL6 PE=2 SV=1	2	1	1	1	1	1	1	1	1	1	5	26.155	5	5	0	0	0	0	0	0	0	0
B4DKE6;Q53HK8;P40938;A0A087X270;Q5U0C2	Replication factor C subunit 3	RFC3	B4DKE6_HUMAN cDNA FLJ60629, highly similar to Replication factor C subunit 3 OS=Homo sapiens OX=9606 PE=2 SV=1;Q53HK8_HUMAN Replication factor C 3 isoform 1 variant (Fragment) OS=Homo sapiens OX=9606 PE=2 SV=1;RFC3_HUMAN Replication factor C subunit 3 OS=H	5	2	2	2	0	2	0	2	0	2	9.2	34.832	0	9.2	55529	0	47450	3084.9	0	2636.1	0	59964
H7C463;C9J406;B4DS66;B9A067;B4DQY2;B4DKR1;Q16891;B4DT20	MICOS complex subunit MIC60	IMMT	H7C463_HUMAN MICOS complex subunit MIC60 (Fragment) OS=Homo sapiens OX=9606 GN=IMMT PE=1 SV=1;C9J406_HUMAN MICOS complex subunit MIC60 OS=Homo sapiens OX=9606 GN=IMMT PE=1 SV=1;B4DS66_HUMAN MICOS complex subunit MIC60 OS=Homo sapiens OX=9606 PE=2 SV=1;B9A0	8	2	2	2	1	2	1	2	1	2	5.2	68.064	2.1	5.2	238390	11396	69240	6273.5	299.9	1822.1	32855	78443
B4E106;B4DKS0;P53985;Q5T8R3;Q5T8R5;B2R6A5	Monocarboxylate transporter 1	SLC16A1	B4E106_HUMAN cDNA FLJ53399, highly similar to Monocarboxylate transporter 1 OS=Homo sapiens OX=9606 PE=2 SV=1;B4DKS0_HUMAN cDNA FLJ53381, highly similar to Monocarboxylate transporter 1 OS=Homo sapiens OX=9606 PE=2 SV=1;MOT1_HUMAN Monocarboxylate transport	6	5	5	5	1	4	1	4	1	4	7.5	51.878	4.2	7.5	469440	41396	82530	31296	2759.7	5502	90349	87774
B4DKS8;P52597	Heterogeneous nuclear ribonucleoprotein F;Heterogeneous nuclear ribonucleoprotein F, N-terminally processed	HNRNPF	B4DKS8_HUMAN cDNA FLJ57121, highly similar to Heterogeneous nuclear ribonucleoprotein F OS=Homo sapiens OX=9606 PE=2 SV=1;HNRPF_HUMAN Heterogeneous nuclear ribonucleoprotein F OS=Homo sapiens OX=9606 GN=HNRNPF PE=1 SV=3	2	3	1	1	3	2	1	0	1	0	13	37.255	13	8	249540	91482	0	19195	7037.1	0	114030	0
B4DKW8;O75343	Guanylate cyclase soluble subunit beta-2	GUCY1B2	B4DKW8_HUMAN guanylate cyclase OS=Homo sapiens OX=9606 PE=2 SV=1;GCYB2_HUMAN Guanylate cyclase soluble subunit beta-2 OS=Homo sapiens OX=9606 GN=GUCY1B2 PE=5 SV=2	2	1	1	1	0	1	0	1	0	1	3.4	44.483	0	3.4	0	0	0	0	0	0	0	0
B4DLE6			B4DLE6_HUMAN cDNA FLJ52559, highly similar to Homo sapiens unc-45 homolog A (UNC45A), transcript variant 3, mRNA OS=Homo sapiens OX=9606 PE=2 SV=1	1	1	1	1	0	1	0	1	0	1	3.1	35.646	0	3.1	59142	0	5491	2957.1	0	274.55	0	6885.3
Q9NSM5;B4DM22;Q59EG8;Q13200	26S proteasome non-ATPase regulatory subunit 2	DKFZp564A2282;PSMD2	Q9NSM5_HUMAN Uncharacterized protein DKFZp564A2282 (Fragment) OS=Homo sapiens OX=9606 GN=DKFZp564A2282 PE=2 SV=2;B4DM22_HUMAN 26S proteasome non-ATPase regulatory subunit 2 OS=Homo sapiens OX=9606 PE=2 SV=1;Q59EG8_HUMAN 26S proteasome non-ATPase regulatory	4	1	1	1	0	1	0	1	0	1	1.9	70.189	0	1.9	37971	0	36795	1150.6	0	1115	0	46138
P08238;B4DMA2;B4DGL0;Q6PK50;Q58FF7;Q86U12;Q8TBA7;O75322;A8K3W9;Q9H6X9;Q96HX7;Q58FF8;O14942;A0A087WT78;A0A7P0TAE1;A0A7P0T917;Q5CAQ5;V9HWP2;A0A7P0TAY2;A0A7P0T823;H0YIV0;F8W026;Q59FC6;A0A7P0TAT8;A0A7P0T8R3;B4DQX3;Q58FG1;Q58FG0;Q58FF6;P14625;A0A7P0TBC2;Q96GW1;A0A7P0Z405;A0A7P0T885	Heat shock protein HSP 90-beta;Putative heat shock protein HSP 90-beta-3	HSP90AB1;HSP90AB3P	HS90B_HUMAN Heat shock protein HSP 90-beta OS=Homo sapiens OX=9606 GN=HSP90AB1 PE=1 SV=4;B4DMA2_HUMAN cDNA FLJ54023, highly similar to Heat shock protein HSP 90-beta OS=Homo sapiens OX=9606 PE=2 SV=1;B4DGL0_HUMAN cDNA FLJ53619, highly similar to Heat shock	34	10	10	4	7	9	7	9	1	4	16.9	83.263	11.7	15.3	1466000	267900	251230	44423	8118.3	7613.1	356810	238010
Q9NTB8;Q9NW56;B4DMP4;Q08AM6	Protein VAC14 homolog	DKFZp434J032;VAC14	Q9NTB8_HUMAN Uncharacterized protein DKFZp434J032 (Fragment) OS=Homo sapiens OX=9606 GN=DKFZp434J032 PE=2 SV=1;Q9NW56_HUMAN cDNA FLJ10305 fis, clone NT2RM2000239 OS=Homo sapiens OX=9606 PE=2 SV=1;B4DMP4_HUMAN Protein VAC14 homolog OS=Homo sapiens OX=9606 P	4	1	1	1	0	0	0	0	0	0	13	15.033	0	0	15600	0	0	2228.6	0	0	0	0
D6R9P3;D6RD18;B4DMY3;D6RBZ0;Q53F64;Q99729	Heterogeneous nuclear ribonucleoprotein A/B	HNRNPAB	D6R9P3_HUMAN Heterogeneous nuclear ribonucleoprotein A/B OS=Homo sapiens OX=9606 GN=HNRNPAB PE=1 SV=1;D6RD18_HUMAN Heterogeneous nuclear ribonucleoprotein A/B OS=Homo sapiens OX=9606 GN=HNRNPAB PE=1 SV=1;B4DMY3_HUMAN cDNA FLJ60713, highly similar to Homo s	6	2	2	2	2	2	2	2	2	2	10	30.302	10	10	381080	284530	3313.6	29314	21887	254.89	450530	9263.2
B4DNL3;Q9P0K7	Ankycorbin	RAI14	B4DNL3_HUMAN cDNA FLJ53145, highly similar to Ankycorbin (Fragment) OS=Homo sapiens OX=9606 PE=2 SV=1;RAI14_HUMAN Ankycorbin OS=Homo sapiens OX=9606 GN=RAI14 PE=1 SV=2	2	1	1	1	1	0	1	0	1	0	1.8	74.542	1.8	0	0	0	0	0	0	0	0	0
F6KPG5;B4DPP6;P02768;A0A0C4DGB6;Q56G89;B2RBS8;B7WNR0;B4DPR2;A8K9P0;A0A087WWT3;C9JKR2;H0YA55;D6RHD5;H7C013	Serum albumin	ALB	F6KPG5_HUMAN Albumin (Fragment) OS=Homo sapiens OX=9606 PE=2 SV=1;B4DPP6_HUMAN cDNA FLJ54371, highly similar to Serum albumin OS=Homo sapiens OX=9606 PE=2 SV=1;ALBU_HUMAN Albumin OS=Homo sapiens OX=9606 GN=ALB PE=1 SV=2;A0A0C4DGB6_HUMAN Albumin OS=Homo sap	14	11	11	11	9	9	9	9	9	9	24.8	66.531	21.5	19.5	4531800	897380	2340200	125880	24927	65005	1376800	2558400
B4DQ90;Q7Z5M9;G3XAG6;D3YTD1;Q96QS1	Tetraspanin-32	PHEMX;TSPAN32	B4DQ90_HUMAN cDNA FLJ52720, highly similar to Tetraspanin-32 OS=Homo sapiens OX=9606 PE=2 SV=1;Q7Z5M9_HUMAN Pan-hematopoietic expression protein OS=Homo sapiens OX=9606 GN=PHEMX PE=2 SV=1;G3XAG6_HUMAN Tetraspanin 32 (Fragment) OS=Homo sapiens OX=9606 GN=TS	5	1	1	1	1	1	1	1	1	1	6.8	25.539	6.8	6.8	1217900	19824	945100	152240	2478	118140	16172	1540500
H7C0X4;B4DS50;C9J7S5;Q92685	Dol-P-Man:Man(5)GlcNAc(2)-PP-Dol alpha-1,3-mannosyltransferase	ALG3	H7C0X4_HUMAN Dol-P-Man:Man(5)GlcNAc(2)-PP-Dol alpha-1,3-mannosyltransferase (Fragment) OS=Homo sapiens OX=9606 GN=ALG3 PE=1 SV=1;B4DS50_HUMAN Dol-P-Man:Man(5)GlcNAc(2)-PP-Dol alpha-1,3-mannosyltransferase OS=Homo sapiens OX=9606 PE=2 SV=1;C9J7S5_HUMAN Dol-	4	1	1	1	1	0	1	0	1	0	3.1	36.898	3.1	0	29462	587.29	0	2104.4	41.949	0	536.99	0
B4DU42;Q969Z0;C9J5A2;C9J347;C9J7P5;C9IZN7;B3KRS4;B3KMT3;B3KM73	Protein TBRG4	TBRG4	B4DU42_HUMAN cDNA FLJ56153, highly similar to Homo sapiens transforming growth factor beta regulator 4 (TBRG4), transcript variant 1, mRNA OS=Homo sapiens OX=9606 PE=2 SV=1;FAKD4_HUMAN FAST kinase domain-containing protein 4 OS=Homo sapiens OX=9606 GN=TBRG	9	2	2	2	0	0	0	0	0	0	3.6	71.856	0	0	110360	0	0	3344.4	0	0	0	0
E5RK01;E5RK16;E5RJQ9;E5RIK6;B4DV55;Q96IV6	Fatty acid hydroxylase domain-containing protein 2	FAXDC2	E5RK01_HUMAN Fatty acid hydroxylase domain containing 2 (Fragment) OS=Homo sapiens OX=9606 GN=FAXDC2 PE=4 SV=8;E5RK16_HUMAN Fatty acid hydroxylase domain containing 2 OS=Homo sapiens OX=9606 GN=FAXDC2 PE=4 SV=1;E5RJQ9_HUMAN Fatty acid hydroxylase domain co	6	1	1	1	1	1	1	1	1	1	41.9	3.5811	41.9	41.9	0	0	0	0	0	0	0	0
G3V1A1;B4DVG7;E9PKZ0;P62917	60S ribosomal protein L8	RPL8	G3V1A1_HUMAN Ribosomal protein L8 OS=Homo sapiens OX=9606 GN=RPL8 PE=1 SV=1;B4DVG7_HUMAN cDNA FLJ53750, highly similar to 60S ribosomal protein L8 OS=Homo sapiens OX=9606 PE=2 SV=1;E9PKZ0_HUMAN Large ribosomal subunit protein uL2 (Fragment) OS=Homo sapiens	4	1	1	1	1	1	1	1	1	1	9.6	18.169	9.6	9.6	226710	123620	51649	32387	17660	7378.4	154090	64763
B4E3A4;B4DVQ0;P63261;Q8WVW5;I3L4N8;A0A804GS07;A0A6Q8PFE4;I3L3I0;I3L1U9;J3KT65;I3L3R2;A1E282;K7EM38;Q96FU6;A5A3E0;Q6PJ43;Q6S8J3;Q96DE1;B3KWQ3;B7ZAP6;A4UCT3;Q562U2;Q562L5;Q562X9;Q562N8;Q562N6;Q562N4;Q562N0;F1BXA6;Q562Y6;P0CG38;A5GZ75;P0CG39;Q562L6;Q562Z7;Q9BYX7;Q562S0;Q562P0;A0A2R8YFE2;Q562Z4;Q562P9;Q562R8;B3KPP5;Q562L9;Q562V5;Q562R1;A0A7P0TBL1;A0A2R8YEA7;G8FSY7;F8WCH0;Q562T3;K4EP00;Q562X6;Q562W2;Q…	Actin, cytoplasmic 2;Actin, cytoplasmic 2, N-terminally processed	ACTG1	B4E3A4_HUMAN cDNA FLJ57283, highly similar to Actin, cytoplasmic 2 OS=Homo sapiens OX=9606 PE=2 SV=1;B4DVQ0_HUMAN cDNA FLJ58286, highly similar to Actin, cytoplasmic 2 OS=Homo sapiens OX=9606 PE=2 SV=1;ACTG_HUMAN Actin, cytoplasmic 2 OS=Homo sapiens OX=960	86	10	10	1	7	9	7	9	0	1	36.2	39.799	28.4	33.4	4165000	560540	2661800	231390	31141	147880	855840	2805900
J3QLE5;Q6LBS1;Q66K91;Q5XPV6;B4DVS0;X5DP00;Q53HE7;Q9UIS4;Q15182;P63162;P14678	Small nuclear ribonucleoprotein-associated protein;Small nuclear ribonucleoprotein-associated protein N;Small nuclear ribonucleoprotein-associated proteins B and B	SNRPN;SNRPB	J3QLE5_HUMAN Small nuclear ribonucleoprotein polypeptide N (Fragment) OS=Homo sapiens OX=9606 GN=SNRPN PE=1 SV=1;Q6LBS1_HUMAN SmB /B autoimmune antigene (Fragment) OS=Homo sapiens OX=9606 PE=2 SV=1;Q66K91_HUMAN Small nuclear ribonucleoprotein-associated p	11	2	2	2	2	2	2	2	2	2	5.3	17.546	5.3	5.3	429830	300090	55439	42983	30009	5543.9	396830	28400
B4DW88			B4DW88_HUMAN cDNA FLJ58633, highly similar to Leucine-rich repeat-containing protein 27 OS=Homo sapiens OX=9606 PE=2 SV=1	1	1	1	1	1	1	1	1	1	1	3.5	42.285	3.5	3.5	0	0	0	0	0	0	0	0
H0YNF2;Q8N9I8;F8W6V4;B4DWP8		SHF	H0YNF2_HUMAN Src homology 2 domain containing F (Fragment) OS=Homo sapiens OX=9606 GN=SHF PE=4 SV=1;Q8N9I8_HUMAN SHF protein OS=Homo sapiens OX=9606 GN=SHF PE=1 SV=1;F8W6V4_HUMAN Src homology 2 domain containing F OS=Homo sapiens OX=9606 GN=SHF PE=1 SV=1;B	4	1	1	1	1	1	1	1	1	1	53.8	2.9504	53.8	53.8	0	0	0	0	0	0	0	0
B4DWS6;Q53GQ0;B3KQJ0;A0A1B0GVY6;A0A1B0GV93;E9PI21;A0A1B0GW85;A0A1B0GU83	Very-long-chain 3-oxoacyl-CoA reductase	HSD17B12	B4DWS6_HUMAN cDNA FLJ61181, highly similar to Homo sapiens hydroxysteroid (17-beta) dehydrogenase 12 (HSD17B12), mRNA OS=Homo sapiens OX=9606 PE=2 SV=1;DHB12_HUMAN Very-long-chain 3-oxoacyl-CoA reductase OS=Homo sapiens OX=9606 GN=HSD17B12 PE=1 SV=2;B3KQJ0	8	6	6	6	4	4	4	4	4	4	22.7	33.528	17.1	12.5	719990	36188	24831	47999	2412.5	1655.4	32371	12688
O00148;B4DX78;Q13838;A0A024RCM3;Q5STU3;F6WLT2;H0Y400;K7EQN7;Q69YT6;A0A140T9X3;A0A0G2JJZ9;B4DP52;Q59G92;A0A286SD59;F6QYI9;F6TRA5;A0A0A0MT12;F6S4E6;F6R6M7;A0A140T996;K7EPJ3;A0A0G2JJL7;A0A140TA18;A0A286SD52;F6UJC5;K7EL56;A0A286SD63;A0A286SD64;A0A286SD65;A0A286SD67;A0A286SD68;K7ENP6;A0A0G2JHN7;B4DF34;A0A0D9SEM9;K7EIL8;F6U6E2;K7EN69;F6S2B7;F6SXL5;B4DH55;H0YCC6;Q7KYK3;A0A140T9X9	ATP-dependent RNA helicase DDX39A;Spliceosome RNA helicase DDX39B	DDX39A;DDX39B;hCG_2005638;DKFZp547B159	DX39A_HUMAN ATP-dependent RNA helicase DDX39A OS=Homo sapiens OX=9606 GN=DDX39A PE=1 SV=2;B4DX78_HUMAN RNA helicase OS=Homo sapiens OX=9606 PE=2 SV=1;DX39B_HUMAN Spliceosome RNA helicase DDX39B OS=Homo sapiens OX=9606 GN=DDX39B PE=1 SV=1;A0A024RCM3_HUMAN R	44	4	4	4	3	4	3	4	3	4	10.5	49.129	8	10.5	376840	95510	103020	19834	5026.9	5422.1	163390	119020
B4DXW8			B4DXW8_HUMAN cDNA FLJ52289, highly similar to Serine/threonine-protein phosphatase 2A 72/130 kDa regulatory subunit B OS=Homo sapiens OX=9606 PE=2 SV=1	1	1	1	1	1	1	1	1	1	1	9.3	18.416	9.3	9.3	0	0	0	0	0	0	0	0
B4DY09;Q53FG3;F4ZW62;Q12905;X6R6Z1;A0A0A0MRL0;F4ZW63	Interleukin enhancer-binding factor 2	ILF2	B4DY09_HUMAN Interleukin enhancer binding factor 2 OS=Homo sapiens OX=9606 GN=ILF2 PE=1 SV=1;Q53FG3_HUMAN Interleukin enhancer binding factor 2 variant (Fragment) OS=Homo sapiens OX=9606 PE=2 SV=1;F4ZW62_HUMAN NF45 OS=Homo sapiens OX=9606 PE=1 SV=1;ILF2_HU	7	3	3	3	3	3	3	3	3	3	13.4	38.91	13.4	13.4	639320	326720	178660	37607	19219	10510	443470	177290
E5RIC7;B4E061;B7Z9E8;B4DYD2;E5KMK7;E5KMK6;E5KMK5;Q969P6	DNA topoisomerase I, mitochondrial	TOP1MT	E5RIC7_HUMAN DNA topoisomerase I (Fragment) OS=Homo sapiens OX=9606 GN=TOP1MT PE=1 SV=2;B4E061_HUMAN DNA topoisomerase I OS=Homo sapiens OX=9606 PE=2 SV=1;B7Z9E8_HUMAN DNA topoisomerase I OS=Homo sapiens OX=9606 PE=2 SV=1;B4DYD2_HUMAN DNA topoisomerase I O	8	1	1	1	1	1	1	1	1	1	3.5	44.029	3.5	3.5	37315	31356	5958.9	1776.9	1493.1	283.76	39084	7472
B4DZF3			B4DZF3_HUMAN cDNA FLJ60995 OS=Homo sapiens OX=9606 PE=2 SV=1	1	1	1	1	1	1	1	1	1	1	3.1	38.402	3.1	3.1	0	0	0	0	0	0	0	0
B4DZG6;Q9BTX1	Nucleoporin NDC1	NDC1	B4DZG6_HUMAN Nucleoporin NDC1 OS=Homo sapiens OX=9606 PE=2 SV=1;NDC1_HUMAN Nucleoporin NDC1 OS=Homo sapiens OX=9606 GN=NDC1 PE=1 SV=2	2	2	2	2	0	1	0	1	0	1	10	37.928	0	4.1	99239	0	10102	5513.3	0	561.21	0	14556
B4DZZ1;I3L1L3;Q9BQG0	Myb-binding protein 1A	MYBBP1A	B4DZZ1_HUMAN cDNA FLJ57836, highly similar to Myb-binding protein 1A OS=Homo sapiens OX=9606 PE=2 SV=1;I3L1L3_HUMAN MYB binding protein 1a (Fragment) OS=Homo sapiens OX=9606 GN=MYBBP1A PE=1 SV=1;MBB1A_HUMAN Myb-binding protein 1A OS=Homo sapiens OX=9606 GN	3	2	2	2	0	2	0	2	0	2	3.8	67.558	0	3.8	118920	0	27760	3716.2	0	867.49	0	37834
G3V126;B4E054;Q8TF11;Q9UI12;B3KUZ7	V-type proton ATPase subunit H	ATP6V1H	G3V126_HUMAN V-type proton ATPase subunit H OS=Homo sapiens OX=9606 GN=ATP6V1H PE=1 SV=1;B4E054_HUMAN V-type proton ATPase subunit H OS=Homo sapiens OX=9606 PE=2 SV=1;Q8TF11_HUMAN V-type proton ATPase subunit H OS=Homo sapiens OX=9606 PE=2 SV=1;VATH_HUMAN	5	2	2	2	1	1	1	1	1	1	9.7	51.57	4.5	4.5	68196	4684.9	6031.2	2841.5	195.2	251.3	7212.9	8208.4
B4E126			B4E126_HUMAN cDNA FLJ61199, highly similar to UBX domain-containing protein 7 OS=Homo sapiens OX=9606 PE=2 SV=1	1	1	1	1	1	1	1	1	1	1	2.6	38.775	2.6	2.6	0	0	0	0	0	0	0	0
B4E335;Q53GK6;Q53G99;Q53G76;Q1KLZ0;P60709;B4DW52;A0A2R8Y793;E7EVS6;G5E9R0;A0A6Q8PH58;A0A2R8YGF8;C9JUM1;C9JZR7;C9JTX5;A0A6Q8PGD7	Actin, cytoplasmic 1;Actin, cytoplasmic 1, N-terminally processed	PS1TP5BP1;ACTB	B4E335_HUMAN cDNA FLJ52842, highly similar to Actin, cytoplasmic 1 OS=Homo sapiens OX=9606 PE=2 SV=1;Q53GK6_HUMAN Beta actin variant (Fragment) OS=Homo sapiens OX=9606 PE=2 SV=1;Q53G99_HUMAN Beta actin variant (Fragment) OS=Homo sapiens OX=9606 PE=2 SV=1;Q	16	10	1	1	8	9	1	1	1	1	36.8	39.226	33.6	33.9	57355	2120.2	41840	3018.7	111.59	2202.1	2631.8	60945
B5BU25;P26368	Splicing factor U2AF 65 kDa subunit	U2AF2	B5BU25_HUMAN Splicing factor U2AF subunit OS=Homo sapiens OX=9606 GN=U2AF2 PE=2 SV=1;U2AF2_HUMAN Splicing factor U2AF 65 kDa subunit OS=Homo sapiens OX=9606 GN=U2AF2 PE=1 SV=4	2	1	1	1	1	1	1	1	1	1	3.4	53.136	3.4	3.4	78218	28818	27938	5214.6	1921.2	1862.5	35920	35031
S4R3J8;S4R3V3;B5BU99;Q9Y5A9	YTH domain-containing family protein 2	YTHDF2	S4R3J8_HUMAN YTH N6-methyladenosine RNA binding protein 2 (Fragment) OS=Homo sapiens OX=9606 GN=YTHDF2 PE=1 SV=1;S4R3V3_HUMAN YTH N6-methyladenosine RNA binding protein 2 (Fragment) OS=Homo sapiens OX=9606 GN=YTHDF2 PE=1 SV=1;B5BU99_HUMAN YTH domain-contai	4	1	1	1	1	1	1	1	1	1	5.5	21.034	5.5	5.5	97858	37418	26860	19572	7483.6	5372	46642	32435
B5MCP9;P62081;Q59FS3;A0A2R8Y623	40S ribosomal protein S7	RPS7	B5MCP9_HUMAN 40S ribosomal protein S7 OS=Homo sapiens OX=9606 GN=RPS7 PE=1 SV=1;RS7_HUMAN Small ribosomal subunit protein eS7 OS=Homo sapiens OX=9606 GN=RPS7 PE=1 SV=1;Q59FS3_HUMAN 40S ribosomal protein S7 (Fragment) OS=Homo sapiens OX=9606 PE=2 SV=1;A0A2R	4	2	2	2	2	2	2	2	2	2	18.2	21.312	18.2	18.2	162550	71660	56764	16255	7166	5676.4	77460	69191
B5MCX2;O60688	Protein yippee-like 1	YPEL1	B5MCX2_HUMAN Yippee like 1 OS=Homo sapiens OX=9606 GN=YPEL1 PE=4 SV=1;YPEL1_HUMAN Protein yippee-like 1 OS=Homo sapiens OX=9606 GN=YPEL1 PE=3 SV=1	2	1	1	1	1	1	1	1	1	1	18.2	5.0809	18.2	18.2	0	0	0	0	0	0	0	0
B7Z1V9;B7Z1H4;B7Z4B2;E9PLK3;B7Z899;P55786;H0YDG0;A0A7I2V389;A0A7I2V3W8;A0A8V8TQ95;B3KU93	Puromycin-sensitive aminopeptidase	NPEPPS	B7Z1V9_HUMAN cDNA FLJ53310, highly similar to Puromycin-sensitive aminopeptidase OS=Homo sapiens OX=9606 PE=2 SV=1;B7Z1H4_HUMAN cDNA FLJ56052, highly similar to Puromycin-sensitive aminopeptidase OS=Homo sapiens OX=9606 PE=2 SV=1;B7Z4B2_HUMAN Aminopeptidas	11	3	3	3	1	3	1	3	1	3	7.8	53.152	2.5	7.8	454140	62802	112630	16820	2326	4171.6	59983	105530
B7Z220			B7Z220_HUMAN GATOR complex protein NPRL3 OS=Homo sapiens OX=9606 PE=2 SV=1	1	1	1	1	0	1	0	1	0	1	2.9	55.025	0	2.9	0	0	0	0	0	0	0	0
B7Z2E2;Q53GR7;Q9UJS0;Q75KX8;B3KMV8;O75746	Calcium-binding mitochondrial carrier protein Aralar2	SLC25A13	B7Z2E2_HUMAN cDNA FLJ54671, highly similar to Calcium-binding mitochondrial carrier protein Aralar2 OS=Homo sapiens OX=9606 PE=2 SV=1;Q53GR7_HUMAN Solute carrier family 25, member 13 (Citrin) variant (Fragment) OS=Homo sapiens OX=9606 PE=2 SV=1;S2513_HUMAN	6	4	4	4	1	3	1	3	1	3	11.3	62.286	1.6	7.4	316170	13536	99641	10902	466.75	3435.9	78096	121740
P55209;F8W020;H0YIV4;B7Z2V4;F5H4R6;F8W0J6;B7Z9C2;F8VV59;F8VRJ2;F8VXI6;F8W118;F8VUX1;H0YHC3;F8VY35;B7Z5H0;Q99733;E9PS34;C9JZI7;A0A994J3W0;B7ZB83;B7ZAC7;B4DS05;E9PJJ2;B7ZAK9;E9PNJ7;A0A2U9QGI0;C9J6D1;A8MXH2;F8W543;F8VVB5;H0YH88;A0A0J9YXQ2;E9PKT8;E9PNW0	Nucleosome assembly protein 1-like 1;Nucleosome assembly protein 1-like 4	NAP1L1;NAP1L4	NP1L1_HUMAN Nucleosome assembly protein 1-like 1 OS=Homo sapiens OX=9606 GN=NAP1L1 PE=1 SV=1;F8W020_HUMAN Nucleosome assembly protein 1 like 1 (Fragment) OS=Homo sapiens OX=9606 GN=NAP1L1 PE=1 SV=1;H0YIV4_HUMAN Nucleosome assembly protein 1 like 1 (Fragmen	34	2	2	2	2	2	2	2	2	2	6.9	45.374	6.9	6.9	202420	38310	83814	14459	2736.5	5986.7	43093	85693
B7Z361;B7Z3E3;B7Z8W8;O95197	Reticulon;Reticulon-3	RTN3	B7Z361_HUMAN Reticulon OS=Homo sapiens OX=9606 PE=2 SV=1;B7Z3E3_HUMAN Reticulon OS=Homo sapiens OX=9606 PE=2 SV=1;B7Z8W8_HUMAN Reticulon OS=Homo sapiens OX=9606 PE=2 SV=1;RTN3_HUMAN Reticulon-3 OS=Homo sapiens OX=9606 GN=RTN3 PE=1 SV=2	4	2	2	2	0	2	0	2	0	2	6.3	22.928	0	6.3	281590	0	26853	46932	0	4475.5	0	9570.5
P05023;B7Z3V1;Q5TC02;B1AKY9;A0A384MR29;Q53FM3;B7Z9V4;A0A0S2Z3W6;B2RAQ4;Q53ES0;Q5TC01;A0A0A0MT26;Q658V6;A0A2R8YEY8;M0R116;B7Z3F8;B3KRI1;B7Z1Q9;A0A0S2Z3D3;B4DHD7;M0QXF2;P50993;P20648;P13637	Sodium/potassium-transporting ATPase subunit alpha-1	ATP1A1	AT1A1_HUMAN Sodium/potassium-transporting ATPase subunit alpha-1 OS=Homo sapiens OX=9606 GN=ATP1A1 PE=1 SV=1;B7Z3V1_HUMAN Sodium/potassium-transporting ATPase subunit alpha (Fragment) OS=Homo sapiens OX=9606 PE=2 SV=1	24	3	3	3	2	3	2	3	2	3	3.5	112.89	2.7	3.5	376920	90337	149820	8376.1	2007.5	3329.3	127310	108320
B7Z3X7	Methyltransferase-like protein		B7Z3X7_HUMAN U6 small nuclear RNA (adenine-(43)-N(6))-methyltransferase OS=Homo sapiens OX=9606 PE=2 SV=1	1	1	1	1	1	1	1	1	1	1	3.2	38.961	3.2	3.2	0	0	0	0	0	0	0	0
Q5QPE4;Q5QPE5;B7Z476;Q53FH8;Q6P5V6;Q9Y5X3	Sorting nexin-5	SNX5	Q5QPE4_HUMAN Sorting nexin 5 (Fragment) OS=Homo sapiens OX=9606 GN=SNX5 PE=1 SV=7;Q5QPE5_HUMAN Sorting nexin 5 (Fragment) OS=Homo sapiens OX=9606 GN=SNX5 PE=1 SV=1;B7Z476_HUMAN cDNA FLJ55170, highly similar to Sorting nexin-5 OS=Homo sapiens OX=9606 PE=2 S	6	1	1	1	1	1	1	1	1	1	6.5	26.596	6.5	6.5	0	0	0	0	0	0	0	0
J3QQY2;J3KS45;B7Z591;Q9UM00	Transmembrane and coiled-coil domain-containing protein 1	TMCO1	J3QQY2_HUMAN Calcium load-activated calcium channel OS=Homo sapiens OX=9606 GN=TMCO1 PE=1 SV=1;J3KS45_HUMAN Calcium load-activated calcium channel (Fragment) OS=Homo sapiens OX=9606 GN=TMCO1 PE=1 SV=1;B7Z591_HUMAN Calcium load-activated calcium channel OS=	4	1	1	1	0	1	0	1	0	1	14.4	11.372	0	14.4	19290	0	1923.5	3858	0	384.69	0	2411.9
C9JAE4;B7Z5V4;C9JEA7;Q9BRC7	Phosphoinositide phospholipase C;1-phosphatidylinositol 4,5-bisphosphate phosphodiesterase delta-4	PLCD4	C9JAE4_HUMAN Phospholipase C delta 4 (Fragment) OS=Homo sapiens OX=9606 GN=PLCD4 PE=1 SV=8;B7Z5V4_HUMAN Phosphoinositide phospholipase C OS=Homo sapiens OX=9606 PE=2 SV=1;C9JEA7_HUMAN Phosphoinositide phospholipase C OS=Homo sapiens OX=9606 GN=PLCD4 PE=1 S	4	1	1	1	0	1	0	1	0	1	27.6	11.332	0	27.6	0	0	0	0	0	0	0	0
Q5T8U5;Q5T8U7;B7Z605;B7Z8F3;B7Z7A8;O15260	Surfeit locus protein 4	SURF4	Q5T8U5_HUMAN Surfeit locus protein 4 OS=Homo sapiens OX=9606 GN=SURF4 PE=1 SV=1;Q5T8U7_HUMAN Surfeit locus protein 4 OS=Homo sapiens OX=9606 GN=SURF4 PE=3 SV=1;B7Z605_HUMAN Surfeit locus protein 4 OS=Homo sapiens OX=9606 PE=2 SV=1;B7Z8F3_HUMAN Surfeit locu	6	1	1	1	0	1	0	1	0	1	7	21.127	0	7	104610	0	14428	11623	0	1603.1	0	18092
B7Z6F7;Q92797;M0R1C2;O75402;M0R180;M0QXP5;M0R3C7;A0A087WUE9;Q4LE61	Symplekin	SYMPK;SYMPK variant protein	B7Z6F7_HUMAN cDNA FLJ61705, highly similar to Symplekin OS=Homo sapiens OX=9606 PE=2 SV=1;SYMPK_HUMAN Symplekin OS=Homo sapiens OX=9606 GN=SYMPK PE=1 SV=2;M0R1C2_HUMAN Symplekin scaffold protein (Fragment) OS=Homo sapiens OX=9606 GN=SYMPK PE=1 SV=1;O75402_	9	2	2	2	0	0	0	0	0	0	3.5	141.13	0	0	70963	0	0	1028.4	0	0	0	0
P68032;B7Z6P1;P68133;P62736;P63267;A8K3K1;D2JYH4;B3KW67;A6NL76;Q7Z7J6;A0A804HKV3;B4DUI8;B3KUD3;F8WB63;B8ZZJ2;B7Z6I1;F6QUT6;F6UVQ4;C9JFL5;Q13707	Actin, alpha cardiac muscle 1;Actin, alpha skeletal muscle;Actin, aortic smooth muscle;Actin, gamma-enteric smooth muscle	ACTC1;ACTA1;ACTA2;ACTG2	ACTC_HUMAN Actin, alpha cardiac muscle 1 OS=Homo sapiens OX=9606 GN=ACTC1 PE=1 SV=1;B7Z6P1_HUMAN cDNA FLJ53662, highly similar to Actin, alpha skeletal muscle OS=Homo sapiens OX=9606 PE=2 SV=1;ACTS_HUMAN Actin, alpha skeletal muscle OS=Homo sapiens OX=9606	20	6	1	1	4	5	0	1	0	1	19.4	42.019	13	16.7	65012	0	50155	3250.6	0	2507.7	0	62890
J3KND3;P60660;B7Z6Z4;Q6IBG5;F8VPF3;F8W1R7;G8JLA2;G3V1V0;F8W1I5;B4E368;A0A8Q3SIC5;F8W180;F8VXL3;H0YI43;G3V1Y7;F8VZU9;P14649	Myosin light polypeptide 6;Myosin light chain 6B	MYL6;MYL6B	J3KND3_HUMAN Myosin light chain 6 OS=Homo sapiens OX=9606 GN=MYL6 PE=1 SV=1;MYL6_HUMAN Myosin light polypeptide 6 OS=Homo sapiens OX=9606 GN=MYL6 PE=1 SV=2;B7Z6Z4_HUMAN Myosin light chain 6 OS=Homo sapiens OX=9606 GN=MYL6 PE=1 SV=1;Q6IBG5_HUMAN MYL6 protei	17	2	2	2	1	2	1	2	1	2	14.5	17.058	8.6	14.5	136000	3885.9	130160	13600	388.59	13016	2322	165970
Q5T112;B7Z7Z7		C9orf156	Q5T112_HUMAN tRNA methyltransferase O (Fragment) OS=Homo sapiens OX=9606 GN=TRMO PE=1 SV=1;B7Z7Z7_HUMAN cDNA FLJ53599 OS=Homo sapiens OX=9606 PE=2 SV=1	2	1	1	1	1	1	1	1	1	1	10.7	17.358	10.7	10.7	0	0	0	0	0	0	0	0
B7Z843;O75976	Carboxypeptidase D	CPD	B7Z843_HUMAN Carboxypeptidase D OS=Homo sapiens OX=9606 PE=2 SV=1;CBPD_HUMAN Carboxypeptidase D OS=Homo sapiens OX=9606 GN=CPD PE=1 SV=2	2	1	1	1	1	1	1	1	1	1	0.9	101.28	0.9	0.9	0	0	0	0	0	0	0	0
Q96RD8;E9PLD0;E7END7;B7Z8M7;Q6FIG4;Q5U0I6;Q9H0U4;Q92928;P62820	Ras-related protein Rab-1B;Putative Ras-related protein Rab-1C;Ras-related protein Rab-1A	RAB1B;RAB1A;RAB1C	Q96RD8_HUMAN GTP binding protein Rab1a (Fragment) OS=Homo sapiens OX=9606 PE=4 SV=1;E9PLD0_HUMAN RAB1B, member RAS oncogene family OS=Homo sapiens OX=9606 GN=RAB1B PE=1 SV=1;E7END7_HUMAN RAB1A, member RAS oncogene family OS=Homo sapiens OX=9606 GN=RAB1A PE	9	1	1	1	1	1	1	1	1	1	17	9.8782	17	17	105910	7460.6	15205	15130	1065.8	2172.1	9299.3	19065
H7C5F5;E7EWK3;B7Z8P5;Q9H2U1	ATP-dependent RNA helicase DHX36	DHX36	H7C5F5_HUMAN DEAH-box helicase 36 (Fragment) OS=Homo sapiens OX=9606 GN=DHX36 PE=1 SV=8;E7EWK3_HUMAN RNA helicase (Fragment) OS=Homo sapiens OX=9606 GN=DHX36 PE=1 SV=1;B7Z8P5_HUMAN RNA helicase (Fragment) OS=Homo sapiens OX=9606 PE=2 SV=1;DHX36_HUMAN ATP-d	4	1	1	1	1	0	1	0	1	0	7.5	20.677	7.5	0	22778	22248	0	2530.9	2472	0	27731	0
B7ZAY8;O94874	E3 UFM1-protein ligase 1	UFL1	B7ZAY8_HUMAN E3 UFM1-protein ligase 1 OS=Homo sapiens OX=9606 PE=2 SV=1;UFL1_HUMAN E3 UFM1-protein ligase 1 OS=Homo sapiens OX=9606 GN=UFL1 PE=1 SV=2	2	1	1	1	0	1	0	1	0	1	5.3	33.568	0	5.3	25827	0	7471.5	1519.2	0	439.5	0	9368.6
B7ZBH1;P56537	Eukaryotic translation initiation factor 6	EIF6	B7ZBH1_HUMAN Eukaryotic translation initiation factor 6 (Fragment) OS=Homo sapiens OX=9606 GN=EIF6 PE=1 SV=1;IF6_HUMAN Eukaryotic translation initiation factor 6 OS=Homo sapiens OX=9606 GN=EIF6 PE=1 SV=1	2	1	1	1	0	1	0	1	0	1	16.7	11.824	0	16.7	47480	0	11881	11870	0	2970.3	0	17219
F5H2B9;B7ZKM7;H0YNH8;B7ZKM6;Q9BZF9	Uveal autoantigen with coiled-coil domains and ankyrin repeats	UACA	F5H2B9_HUMAN Uveal autoantigen with coiled-coil domains and ankyrin repeats OS=Homo sapiens OX=9606 GN=UACA PE=1 SV=1;B7ZKM7_HUMAN UACA protein OS=Homo sapiens OX=9606 GN=UACA PE=2 SV=1;H0YNH8_HUMAN Uveal autoantigen with coiled-coil domains and ankyrin re	5	1	1	1	1	1	1	1	1	1	0.8	150.53	0.8	0.8	0	0	0	0	0	0	0	0
Q58EZ8;B7ZLC9;Q8TEQ6	Gem-associated protein 5	GEMIN5	Q58EZ8_HUMAN GEMIN5 protein (Fragment) OS=Homo sapiens OX=9606 GN=GEMIN5 PE=2 SV=1;B7ZLC9_HUMAN GEMIN5 protein OS=Homo sapiens OX=9606 GN=GEMIN5 PE=2 SV=1;GEMI5_HUMAN Gem-associated protein 5 OS=Homo sapiens OX=9606 GN=GEMIN5 PE=1 SV=3	3	2	2	2	2	1	2	1	2	1	3.5	82.928	3.5	1.5	160880	129620	609.54	4348.2	3503.2	16.474	179040	2751.2
Q6NSB3;P0DUB6;P0DTE8;P0DTE7;B7ZMD7;A0A804HHZ3;Q53F26;P19961;P04746;C9JWK7;C9J2Z5;Q5T084;H7BZQ8	Alpha-amylase;Alpha-amylase 2B;Pancreatic alpha-amylase	AMY1A;AMY2B;AMY2A	Q6NSB3_HUMAN Alpha-amylase (Fragment) OS=Homo sapiens OX=9606 GN=AMY1A PE=2 SV=1;AMY1A_HUMAN Alpha-amylase 1A OS=Homo sapiens OX=9606 GN=AMY1A PE=1 SV=1;AMY1C_HUMAN Alpha-amylase 1C OS=Homo sapiens OX=9606 GN=AMY1C PE=1 SV=1;AMY1B_HUMAN Alpha-amylase 1B OS	13	4	4	4	1	3	1	3	1	3	9.9	56.21	2.4	7.7	400530	33365	254640	17415	1450.7	11072	63060	314870
C9JD32;B9ZVP7;J3KT29;Q9BTQ7;P62829	60S ribosomal protein L23	RPL23	C9JD32_HUMAN Ribosomal protein L23 (Fragment) OS=Homo sapiens OX=9606 GN=RPL23 PE=1 SV=1;B9ZVP7_HUMAN Ribosomal protein L23 OS=Homo sapiens OX=9606 GN=RPL23 PE=1 SV=1;J3KT29_HUMAN Large ribosomal subunit protein uL14 OS=Homo sapiens OX=9606 GN=RPL23 PE=1 S	5	1	1	1	1	1	1	1	1	1	22	9.6694	22	22	714160	149360	221700	142830	29872	44339	186170	277990
C9J4Z3;P61513	60S ribosomal protein L37a	RPL37A	C9J4Z3_HUMAN Ribosomal protein L37a OS=Homo sapiens OX=9606 GN=RPL37A PE=1 SV=1;RL37A_HUMAN Large ribosomal subunit protein eL43 OS=Homo sapiens OX=9606 GN=RPL37A PE=1 SV=2	2	1	1	1	1	1	1	1	1	1	26.5	7.624	26.5	26.5	41857	27429	9684.2	10464	6857.3	2421	36941	9581.4
C9JA28;Q9UNL2	Translocon-associated protein subunit gamma	SSR3	C9JA28_HUMAN Translocon-associated protein subunit gamma OS=Homo sapiens OX=9606 GN=SSR3 PE=1 SV=1;SSRG_HUMAN Translocon-associated protein subunit gamma OS=Homo sapiens OX=9606 GN=SSR3 PE=1 SV=1	2	1	1	1	1	0	1	0	1	0	8	20.161	8	0	61641	1654.6	0	12328	330.93	0	6052.7	0
C9JM78		BDH1	C9JM78_HUMAN 3-hydroxybutyrate dehydrogenase 1 (Fragment) OS=Homo sapiens OX=9606 GN=BDH1 PE=1 SV=8	1	1	1	1	0	1	0	1	0	1	4.8	18.349	0	4.8	0	0	0	0	0	0	0	0
C9JU35;Q9NPL8	Complex I assembly factor TIMMDC1, mitochondrial	TIMMDC1	C9JU35_HUMAN Translocase of inner mitochondrial membrane domain containing 1 OS=Homo sapiens OX=9606 GN=TIMMDC1 PE=1 SV=1;TIDC1_HUMAN Complex I assembly factor TIMMDC1, mitochondrial OS=Homo sapiens OX=9606 GN=TIMMDC1 PE=1 SV=2	2	2	2	2	1	0	1	0	1	0	13.9	17.459	7.3	0	47015	945.6	0	4701.5	94.56	0	3388.3	0
C9JYQ9;H0Y8C2;Q6P5R6	60S ribosomal protein L22-like 1	RPL22L1	C9JYQ9_HUMAN Ribosomal protein L22 like 1 OS=Homo sapiens OX=9606 GN=RPL22L1 PE=1 SV=1;H0Y8C2_HUMAN HCG15121, isoform CRA_a (Fragment) OS=Homo sapiens OX=9606 GN=RPL22L1 PE=1 SV=1;RL22L_HUMAN Ribosomal protein eL22-like OS=Homo sapiens OX=9606 GN=RPL22L1 P	3	1	1	1	1	1	1	1	1	1	9.9	14.478	9.9	9.9	161220	26374	52020	40306	6593.5	13005	32832	65221
F8WF65;F2Z2G2;C9JZW3;P24534	Elongation factor 1-beta	EEF1B2	F8WF65_HUMAN Elongation factor 1-beta OS=Homo sapiens OX=9606 GN=EEF1B2 PE=1 SV=1;F2Z2G2_HUMAN Elongation factor 1-beta OS=Homo sapiens OX=9606 GN=EEF1B2 PE=1 SV=1;C9JZW3_HUMAN Elongation factor 1-beta (Fragment) OS=Homo sapiens OX=9606 GN=EEF1B2 PE=1 SV=1	4	1	1	1	1	1	1	1	1	1	51.7	3.1045	51.7	51.7	96363	21744	39817	32121	7247.9	13272	33577	33438
D0PNI1;E7EX29;P63104;E5RGE1;Q6LD62;E5RIR4;E9PD24;E7EVZ2;E7ESK7	14-3-3 protein zeta/delta	YWHAZ;14-3-3 protein	D0PNI1_HUMAN Epididymis luminal protein 4 OS=Homo sapiens OX=9606 GN=YWHAZ PE=2 SV=1;E7EX29_HUMAN Tyrosine 3-monooxygenase/tryptophan 5-monooxygenase activation protein zeta (Fragment) OS=Homo sapiens OX=9606 GN=YWHAZ PE=1 SV=1;1433Z_HUMAN 14-3-3 protein z	9	2	1	1	1	1	1	1	1	1	9.8	27.745	5.7	5.7	43662	6942.3	21049	3118.7	495.88	1503.5	7203.2	31303
D3DTW3;Q9NZI8	Insulin-like growth factor 2 mRNA-binding protein 1	IGF2BP1	D3DTW3_HUMAN Insulin-like growth factor 2 mRNA binding protein 1 deltaN CRDBP OS=Homo sapiens OX=9606 GN=IGF2BP1 PE=2 SV=1;IF2B1_HUMAN Insulin-like growth factor 2 mRNA-binding protein 1 OS=Homo sapiens OX=9606 GN=IGF2BP1 PE=1 SV=2	2	2	2	2	2	2	2	2	2	2	6.8	47.912	6.8	6.8	126720	70322	27629	5280	2930.1	1151.2	97571	25103
D3VVA8		ATXN3	D3VVA8_HUMAN ubiquitinyl hydrolase 1 (Fragment) OS=Homo sapiens OX=9606 GN=ATXN3 PE=2 SV=1	1	1	1	1	1	0	1	0	1	0	2.1	38.872	2.1	0	0	0	0	0	0	0	0	0
D3YTB1;F8W727;P62910	60S ribosomal protein L32	RPL32	D3YTB1_HUMAN Ribosomal protein L32 (Fragment) OS=Homo sapiens OX=9606 GN=RPL32 PE=1 SV=1;F8W727_HUMAN Ribosomal protein L32 OS=Homo sapiens OX=9606 GN=RPL32 PE=1 SV=1;RL32_HUMAN Large ribosomal subunit protein eL32 OS=Homo sapiens OX=9606 GN=RPL32 PE=1 SV=	3	1	1	1	1	1	1	1	1	1	9.8	15.616	9.8	9.8	86838	46205	8369	12405	6600.7	1195.6	25780	11004
D6RID7;D6RIV1;D6RAB1;Q9UJU2	Lymphoid enhancer-binding factor 1	LEF1	D6RID7_HUMAN Lymphoid enhancer binding factor 1 OS=Homo sapiens OX=9606 GN=LEF1 PE=1 SV=1;D6RIV1_HUMAN Lymphoid enhancer binding factor 1 OS=Homo sapiens OX=9606 GN=LEF1 PE=1 SV=1;D6RAB1_HUMAN Lymphoid enhancer binding factor 1 (Fragment) OS=Homo sapiens O	4	1	1	1	1	1	1	1	1	1	6.8	14.613	6.8	6.8	0	0	0	0	0	0	0	0
D6RAN4;Q53Z07;P32969;H0Y9R4;H0Y9V9;B4E1M5;B4DLV8;A0A2R8Y5Y7	60S ribosomal protein L9	RPL9	D6RAN4_HUMAN Large ribosomal subunit protein uL6 (Fragment) OS=Homo sapiens OX=9606 GN=RPL9 PE=1 SV=8;Q53Z07_HUMAN Large ribosomal subunit protein uL6 OS=Homo sapiens OX=9606 GN=RPL9 PE=2 SV=1;RL9_HUMAN Large ribosomal subunit protein uL6 OS=Homo sapiens O	8	2	2	2	2	1	2	1	2	1	25.4	20.775	25.4	14.9	29993	29237	756.33	3749.1	3654.6	94.542	35574	1816.3
D6RBL0;D6RD79;Q9HC07	Transmembrane protein 165	TMEM165	D6RBL0_HUMAN Transmembrane protein 165 OS=Homo sapiens OX=9606 GN=TMEM165 PE=1 SV=1;D6RD79_HUMAN GDT1 family protein OS=Homo sapiens OX=9606 GN=TMEM165 PE=1 SV=1;TM165_HUMAN Putative divalent cation/proton antiporter TMEM165 OS=Homo sapiens OX=9606 GN=TMEM	3	1	1	1	0	0	0	0	0	0	32.9	8.1112	0	0	33307	0	0	6661.3	0	0	0	0
D6RCD0;Q8NBQ5	Estradiol 17-beta-dehydrogenase 11	HSD17B11	D6RCD0_HUMAN Hydroxysteroid 17-beta dehydrogenase 11 OS=Homo sapiens OX=9606 GN=HSD17B11 PE=1 SV=2;DHB11_HUMAN Estradiol 17-beta-dehydrogenase 11 OS=Homo sapiens OX=9606 GN=HSD17B11 PE=1 SV=4	2	2	2	2	2	1	2	1	2	1	12.9	28.102	12.9	7	55146	7643.4	2291.5	3446.6	477.71	143.22	6620.9	5198
D6REM1;Q9H4A6	Golgi phosphoprotein 3	GOLPH3	D6REM1_HUMAN Golgi phosphoprotein 3 OS=Homo sapiens OX=9606 GN=GOLPH3 PE=1 SV=1;GOLP3_HUMAN Golgi phosphoprotein 3 OS=Homo sapiens OX=9606 GN=GOLPH3 PE=1 SV=1	2	1	1	1	0	0	0	0	0	0	17.2	9.9998	0	0	34645	0	0	6929.1	0	0	0	0
Q496I0;D6RIE3;D6RGV5;H0UI06;P14406	Cytochrome c oxidase subunit 7A2, mitochondrial	COX7A2	Q496I0_HUMAN COX7A2 protein OS=Homo sapiens OX=9606 GN=COX7A2 PE=2 SV=1;D6RIE3_HUMAN Cytochrome c oxidase subunit 7A2 OS=Homo sapiens OX=9606 GN=COX7A2 PE=1 SV=1;D6RGV5_HUMAN Cytochrome c oxidase subunit 7A2 (Fragment) OS=Homo sapiens OX=9606 GN=COX7A2 PE=	5	1	1	1	1	1	1	1	1	1	15.7	9.4259	15.7	15.7	88646	983.28	29521	17729	196.66	5904.2	4671.1	59731
Q92616;E1NZA1;B4DM32	Translational activator GCN1	GCN1L1;PRIC295	GCN1_HUMAN Stalled ribosome sensor GCN1 OS=Homo sapiens OX=9606 GN=GCN1 PE=1 SV=7;E1NZA1_HUMAN Peroxisome proliferator activated receptor interacting complex protein OS=Homo sapiens OX=9606 GN=PRIC295 PE=2 SV=1	3	22	22	22	9	9	9	9	9	9	11.6	292.71	4.4	5.2	1784900	86014	105900	10884	524.47	645.74	79195	81708
E5RHM7;E5RIH5;Q6NXR4	TELO2-interacting protein 2	TTI2	E5RHM7_HUMAN TELO2 interacting protein 2 (Fragment) OS=Homo sapiens OX=9606 GN=TTI2 PE=1 SV=1;E5RIH5_HUMAN TELO2 interacting protein 2 OS=Homo sapiens OX=9606 GN=TTI2 PE=1 SV=1;TTI2_HUMAN TELO2-interacting protein 2 OS=Homo sapiens OX=9606 GN=TTI2 PE=1 SV=	3	1	1	1	0	0	0	0	0	0	12.9	10.99	0	0	12041	0	0	3010.4	0	0	0	0
E5RJN6;E5RHZ6;Q9Y277;E5RK27;E5RFP6;E5RHE1	Voltage-dependent anion-selective channel protein 3	VDAC3	E5RJN6_HUMAN Voltage dependent anion channel 3 (Fragment) OS=Homo sapiens OX=9606 GN=VDAC3 PE=1 SV=8;E5RHZ6_HUMAN Voltage dependent anion channel 3 (Fragment) OS=Homo sapiens OX=9606 GN=VDAC3 PE=1 SV=1;VDAC3_HUMAN Voltage-dependent anion-selective channel	6	3	3	3	3	3	3	3	3	3	20.9	17.32	20.9	20.9	153220	9291.5	39446	21888	1327.4	5635.1	13441	37987
F5H282;E7EQR6;P17987	T-complex protein 1 subunit alpha	TCP1	F5H282_HUMAN T-complex 1 OS=Homo sapiens OX=9606 GN=TCP1 PE=1 SV=1;E7EQR6_HUMAN T-complex 1 OS=Homo sapiens OX=9606 GN=TCP1 PE=1 SV=1;TCPA_HUMAN T-complex protein 1 subunit alpha OS=Homo sapiens OX=9606 GN=TCP1 PE=1 SV=1	3	1	1	1	1	1	1	1	1	1	3.6	36.456	3.6	3.6	263120	45411	68942	16445	2838.2	4308.9	52351	48497
E9KL29			E9KL29_HUMAN Epididymis tissue protein Li 176 OS=Homo sapiens OX=9606 PE=2 SV=1	1	1	1	1	1	1	1	1	1	1	5.6	31.711	5.6	5.6	0	0	0	0	0	0	0	0
P63244;E9KL35;H0Y8W2;J3KPE3;H0YAF8;H0YAM7;D6RF23;D6R9L0;D6RAC2;H0Y9P0;D6RHH4;B4DVD2;D6RFZ9;D6RFX4;D6RBD0;D6REE5;D6R9Z1	Guanine nucleotide-binding protein subunit beta-2-like 1;Guanine nucleotide-binding protein subunit beta-2-like 1, N-terminally processed	GNB2L1	RACK1_HUMAN Small ribosomal subunit protein RACK1 OS=Homo sapiens OX=9606 GN=RACK1 PE=1 SV=3;E9KL35_HUMAN Small ribosomal subunit protein RACK1 OS=Homo sapiens OX=9606 PE=1 SV=1;H0Y8W2_HUMAN Small ribosomal subunit protein RACK1 (Fragment) OS=Homo sapiens	17	2	2	2	1	2	1	2	1	2	10.1	35.076	5	10.1	406800	90812	144210	20340	4540.6	7210.6	117610	167000
E9PM74;E9PI31;E9PLI4;E9PJ94;E9PJD4;Q53G41;Q14134	Tripartite motif-containing protein 29	TRIM29	E9PM74_HUMAN Tripartite motif containing 29 (Fragment) OS=Homo sapiens OX=9606 GN=TRIM29 PE=1 SV=1;E9PI31_HUMAN Tripartite motif containing 29 (Fragment) OS=Homo sapiens OX=9606 GN=TRIM29 PE=1 SV=1;E9PLI4_HUMAN Tripartite motif containing 29 (Fragment) OS=	7	1	1	1	1	1	1	1	1	1	44.7	3.7489	44.7	44.7	220560	38391	106690	73520	12797	35563	56815	94997
E9PIE4;Q53G34;Q9Y6C9;B4DHQ0	Mitochondrial carrier homolog 2	MTCH2	E9PIE4_HUMAN Mitochondrial carrier 2 (Fragment) OS=Homo sapiens OX=9606 GN=MTCH2 PE=1 SV=8;Q53G34_HUMAN Mitochondrial carrier homolog 2 variant (Fragment) OS=Homo sapiens OX=9606 PE=2 SV=1;MTCH2_HUMAN Mitochondrial carrier homolog 2 OS=Homo sapiens OX=9606	4	2	2	2	0	1	0	1	0	1	11.5	28.549	0	6.1	131930	0	8708.7	11994	0	791.7	0	9562.7
E9PIT0		ZNF195	E9PIT0_HUMAN Zinc finger protein 195 (Fragment) OS=Homo sapiens OX=9606 GN=ZNF195 PE=1 SV=1	1	1	1	1	1	1	1	1	1	1	5.5	24.375	5.5	5.5	0	0	0	0	0	0	0	0
E9PJD1;Q8IXU6	Solute carrier family 35 member F2	SLC35F2	E9PJD1_HUMAN Solute carrier family 35 member F2 OS=Homo sapiens OX=9606 GN=SLC35F2 PE=1 SV=1;S35F2_HUMAN Solute carrier family 35 member F2 OS=Homo sapiens OX=9606 GN=SLC35F2 PE=1 SV=1	2	1	1	1	0	1	0	1	0	1	3	29.03	0	3	33699	0	2617.5	3744.3	0	290.84	0	2329.6
E9PP73;P53618	Coatomer subunit beta	COPB1	E9PP73_HUMAN COPI coat complex subunit beta 1 (Fragment) OS=Homo sapiens OX=9606 GN=COPB1 PE=1 SV=8;COPB_HUMAN Coatomer subunit beta OS=Homo sapiens OX=9606 GN=COPB1 PE=1 SV=3	2	2	2	2	1	1	1	1	1	1	6.6	55.438	3.7	3.7	582600	1366.6	151730	21578	50.613	5619.6	16222	171440
E9PPU1;P23396;E9PSF4;F2Z2S8;H0YF32;A7E2S3;H0YCJ7;Q9NQS8;H0YEU2;E9PL09;Q53G83	40S ribosomal protein S3	RPS3	E9PPU1_HUMAN Ribosomal protein S3 OS=Homo sapiens OX=9606 GN=RPS3 PE=1 SV=1;RS3_HUMAN Small ribosomal subunit protein uS3 OS=Homo sapiens OX=9606 GN=RPS3 PE=1 SV=2;E9PSF4_HUMAN Ribosomal protein S3 OS=Homo sapiens OX=9606 GN=RPS3 PE=1 SV=1;F2Z2S8_HUMAN Rib	11	2	2	2	2	2	2	2	2	2	17.1	17.407	17.1	17.1	804670	131840	237930	67056	10987	19827	179350	182720
H0YEN5;Q8J014;E9PQD7;Q8N5L9;Q6IPX5;Q3KQT6;P15880;H3BNG3;H0YE27;O60249;Q8NI62;Q9BSW5;E9PPT0;Q8NI61;E9PMM9	40S ribosomal protein S2	RPS2;rps2;OK/KNS-cl.6;OK/KNS-cl.7	H0YEN5_HUMAN Small ribosomal subunit protein uS5 (Fragment) OS=Homo sapiens OX=9606 GN=RPS2 PE=1 SV=1;Q8J014_HUMAN Small ribosomal subunit protein uS5 OS=Homo sapiens OX=9606 GN=rps2 PE=2 SV=1;E9PQD7_HUMAN Ribosomal protein S2 OS=Homo sapiens OX=9606 GN=RP	15	2	2	2	2	1	2	1	2	1	12.3	21.154	12.3	5.6	236180	151020	39424	16870	10787	2816	198940	35768
F1T0M2		HP11026	F1T0M2_HUMAN Uncharacterized protein OS=Homo sapiens OX=9606 GN=HP11026 PE=2 SV=1	1	1	1	1	1	1	1	1	1	1	9.1	11.933	9.1	9.1	0	0	0	0	0	0	0	0
F8VQ14;F5GWF6;V9HW96;P78371;B7Z4R3;Q9H369	T-complex protein 1 subunit beta	CCT2;HEL-S-100n	F8VQ14_HUMAN T-complex protein 1 subunit beta OS=Homo sapiens OX=9606 GN=CCT2 PE=1 SV=1;F5GWF6_HUMAN T-complex protein 1 subunit beta OS=Homo sapiens OX=9606 GN=CCT2 PE=1 SV=2;V9HW96_HUMAN T-complex protein 1 subunit beta OS=Homo sapiens OX=9606 GN=HEL-S-1	6	3	3	3	3	3	3	3	3	3	10.8	44.812	10.8	10.8	603350	102380	130340	23206	3937.8	5013.2	112220	165890
F5GZQ4;F5H5J4;F5H6W8;F5GXH2;F5GYU2;F5GXY2;V9HWB9;P00338	L-lactate dehydrogenase;L-lactate dehydrogenase A chain	LDHA;HEL-S-133P	F5GZQ4_HUMAN Lactate dehydrogenase A (Fragment) OS=Homo sapiens OX=9606 GN=LDHA PE=1 SV=1;F5H5J4_HUMAN Lactate dehydrogenase A OS=Homo sapiens OX=9606 GN=LDHA PE=1 SV=1;F5H6W8_HUMAN Lactate dehydrogenase A OS=Homo sapiens OX=9606 GN=LDHA PE=1 SV=1;F5GXH2_H	8	1	1	1	1	1	1	1	1	1	20.8	7.8752	20.8	20.8	101740	42632	24830	20348	8526.4	4966	53139	31135
F5GXZ7		CCDC53	F5GXZ7_HUMAN WASH complex subunit 3 OS=Homo sapiens OX=9606 GN=WASHC3 PE=1 SV=1	1	1	1	1	1	1	1	1	1	1	7.5	19.089	7.5	7.5	309480	85906	92421	38685	10738	11553	134260	115920
F5GZK3		PLCZ1	F5GZK3_HUMAN Phospholipase C zeta 1 (Fragment) OS=Homo sapiens OX=9606 GN=PLCZ1 PE=1 SV=1	1	1	1	1	1	0	1	0	1	0	26.3	9.0823	26.3	0	291330	15984	0	72833	3995.9	0	9732	0
G3V1U5;F5H6U7;Q9Y3E0	Vesicle transport protein GOT1B	GOLT1B	G3V1U5_HUMAN Golgi transport 1 homolog B (S. cerevisiae), isoform CRA_c OS=Homo sapiens OX=9606 GN=GOLT1B PE=1 SV=1;F5H6U7_HUMAN Golgi transport 1B OS=Homo sapiens OX=9606 GN=GOLT1B PE=1 SV=1;GOT1B_HUMAN Vesicle transport protein GOT1B OS=Homo sapiens OX=9	3	1	1	1	1	0	1	0	1	0	18.9	8.2139	18.9	0	24893	2864	0	8297.8	954.66	0	4708.4	0
F8VPD4;P27708;Q53SY7;Q53SZ4;G1UI39;H7C2E4	CAD protein;Glutamine-dependent carbamoyl-phosphate synthase;Aspartate carbamoyltransferase;Dihydroorotase	CAD	F8VPD4_HUMAN CAD protein OS=Homo sapiens OX=9606 GN=CAD PE=1 SV=1;PYR1_HUMAN CAD protein OS=Homo sapiens OX=9606 GN=CAD PE=1 SV=3;Q53SY7_HUMAN CAD protein (Fragment) OS=Homo sapiens OX=9606 GN=CAD PE=3 SV=1	6	3	3	3	1	3	1	3	1	3	1.9	236.02	0.8	1.9	126880	4859.2	40584	1220	46.723	390.23	9948.6	43356
F8VUA6;Q0QEW2;G3V203;H0YHA7;J3QQ67;Q07020	60S ribosomal protein L18	RPL18	F8VUA6_HUMAN Ribosomal protein L18 (Fragment) OS=Homo sapiens OX=9606 GN=RPL18 PE=1 SV=1;Q0QEW2_HUMAN Ribosomal protein L18 (Fragment) OS=Homo sapiens OX=9606 GN=RPL18 PE=2 SV=1;G3V203_HUMAN Ribosomal protein L18 OS=Homo sapiens OX=9606 GN=RPL18 PE=1 SV=1;	6	1	1	1	1	1	1	1	1	1	10	14.529	10	10	251470	66177	82078	50294	13235	16416	82487	102920
H0YHI9;F8VVR8;Q96LU7	Myelin regulatory factor-like protein	MYRFL	H0YHI9_HUMAN Myelin regulatory factor like (Fragment) OS=Homo sapiens OX=9606 GN=MYRFL PE=4 SV=1;F8VVR8_HUMAN Myelin regulatory factor like OS=Homo sapiens OX=9606 GN=MYRFL PE=1 SV=2;MRFL_HUMAN Myelin regulatory factor-like protein OS=Homo sapiens OX=9606	3	1	1	1	1	1	1	1	1	1	2.7	42.441	2.7	2.7	0	0	0	0	0	0	0	0
Q8NCD8;F8VX04;Q9H2H9	Sodium-coupled neutral amino acid transporter 1	SLC38A1	Q8NCD8_HUMAN cDNA FLJ90316 fis, clone NT2RP2001495, weakly similar to Human transporter protein (g17) OS=Homo sapiens OX=9606 PE=2 SV=1;F8VX04_HUMAN Solute carrier family 38 member 1 OS=Homo sapiens OX=9606 GN=SLC38A1 PE=1 SV=1;S38A1_HUMAN Sodium-coupled n	3	1	1	1	1	1	1	1	1	1	2.7	45.641	2.7	2.7	47706	5355.6	2113.4	2981.6	334.73	132.08	3904.4	2460
F8W1I4;Q8TBL5;F8VY40;Q6P4E2;Q96J85;Q71RC2	La-related protein 4	LARP4	F8W1I4_HUMAN La ribonucleoprotein 4 (Fragment) OS=Homo sapiens OX=9606 GN=LARP4 PE=1 SV=1;Q8TBL5_HUMAN LARP4 protein OS=Homo sapiens OX=9606 GN=LARP4 PE=1 SV=1;F8VY40_HUMAN La ribonucleoprotein 4 (Fragment) OS=Homo sapiens OX=9606 GN=LARP4 PE=1 SV=1;Q6P4E2	6	1	1	1	1	0	1	0	1	0	10.4	14.143	10.4	0	32817	20160	0	6563.3	4032	0	28354	0
H7C123;H7C2C5;F8W7C6;X1WI28;X5D2T3;Q96L21;P27635	60S ribosomal protein L10-like;60S ribosomal protein L10	RPL10;RPL10L	H7C123_HUMAN Ribosomal protein L10 (Fragment) OS=Homo sapiens OX=9606 GN=RPL10 PE=1 SV=1;H7C2C5_HUMAN Ribosomal protein L10 (Fragment) OS=Homo sapiens OX=9606 GN=RPL10 PE=1 SV=1;F8W7C6_HUMAN Ribosomal protein L10 OS=Homo sapiens OX=9606 GN=RPL10 PE=1 SV=2;	7	1	1	1	1	1	1	1	1	1	13.2	10.028	13.2	13.2	182410	49720	45119	30401	8286.6	7519.9	63219	56113
Q29RF7;G1UI16;H0Y9L6	Sister chromatid cohesion protein PDS5 homolog A	PDS5A	PDS5A_HUMAN Sister chromatid cohesion protein PDS5 homolog A OS=Homo sapiens OX=9606 GN=PDS5A PE=1 SV=1;G1UI16_HUMAN SCC-112 protein, isoform CRA_b OS=Homo sapiens OX=9606 GN=PDS5A PE=2 SV=1;H0Y9L6_HUMAN PDS5 cohesin associated factor A (Fragment) OS=Homo	3	2	2	2	1	0	1	0	1	0	2	150.83	1	0	54361	25773	0	724.81	343.63	0	35910	0
G3V1B3;M0R181;Q6IAX2;Q59GK9;P46778	60S ribosomal protein L21	RPL21	G3V1B3_HUMAN 60S ribosomal protein L21 OS=Homo sapiens OX=9606 GN=RPL21 PE=1 SV=1;M0R181_HUMAN 60S ribosomal protein L21 (Fragment) OS=Homo sapiens OX=9606 GN=RPL21 PE=1 SV=1;Q6IAX2_HUMAN 60S ribosomal protein L21 OS=Homo sapiens OX=9606 GN=RPL21 PE=2 SV=1	5	1	1	1	1	1	1	1	1	1	17.2	9.8864	17.2	17.2	234480	31463	88676	46896	6292.6	17735	50154	105790
G3V289		FOS	G3V289_HUMAN Fos proto-oncogene, AP-1 transcription factor subunit OS=Homo sapiens OX=9606 GN=FOS PE=1 SV=1	1	1	1	1	0	1	0	1	0	1	13.5	17.855	0	13.5	0	0	0	0	0	0	0	0
G5EA35		CARD18	G5EA35_HUMAN Caspase recruitment domain family member 18 OS=Homo sapiens OX=9606 GN=CARD18 PE=1 SV=1	1	1	1	1	1	0	1	0	1	0	27.5	5.7437	27.5	0	0	0	0	0	0	0	0	0
H0Y5Q9;Q92835	Phosphatidylinositol 3,4,5-trisphosphate 5-phosphatase 1	INPP5D	H0Y5Q9_HUMAN Inositol polyphosphate-5-phosphatase D (Fragment) OS=Homo sapiens OX=9606 GN=INPP5D PE=1 SV=1;SHIP1_HUMAN Phosphatidylinositol 3,4,5-trisphosphate 5-phosphatase 1 OS=Homo sapiens OX=9606 GN=INPP5D PE=1 SV=2	2	1	1	1	1	1	1	1	1	1	1.9	90.559	1.9	1.9	492930	282330	146300	11736	6722.2	3483.3	340810	180150
H0Y9G1		FAM193B	H0Y9G1_HUMAN Family with sequence similarity 193 member B (Fragment) OS=Homo sapiens OX=9606 GN=FAM193B PE=1 SV=1	1	1	1	1	1	1	1	1	1	1	7.2	14.957	7.2	7.2	0	0	0	0	0	0	0	0
H0YE10		SLC38A6	H0YE10_HUMAN Solute carrier family 38 member 6 (Fragment) OS=Homo sapiens OX=9606 GN=SLC38A6 PE=4 SV=1	1	1	1	1	1	1	1	1	1	1	35	2.1183	35	35	0	0	0	NaN	NaN	NaN	0	0
H0YET6;P46977	Dolichyl-diphosphooligosaccharide--protein glycosyltransferase subunit STT3A	STT3A	H0YET6_HUMAN dolichyl-diphosphooligosaccharide--protein glycotransferase (Fragment) OS=Homo sapiens OX=9606 GN=STT3A PE=1 SV=1;STT3A_HUMAN Dolichyl-diphosphooligosaccharide--protein glycosyltransferase subunit STT3A OS=Homo sapiens OX=9606 GN=STT3A PE=1 SV	2	1	1	1	0	1	0	1	0	1	5.7	21.444	0	5.7	38578	0	6047.6	6429.6	0	1007.9	0	7583.2
H0YL43;Q14257	Reticulocalbin-2	RCN2	H0YL43_HUMAN Reticulocalbin 2 (Fragment) OS=Homo sapiens OX=9606 GN=RCN2 PE=1 SV=1;RCN2_HUMAN Reticulocalbin-2 OS=Homo sapiens OX=9606 GN=RCN2 PE=1 SV=1	2	1	1	1	1	1	1	1	1	1	9.7	17.609	9.7	9.7	43959	518.72	25798	4884.4	57.635	2866.4	646.56	32348
H3BN98;I3L3P7;H3BPJ2;I3L246;B2R4W8;A8K7H3;B7Z6R9;A8K522;P62244;Q15041	40S ribosomal protein S15a;ADP-ribosylation factor-like protein 6-interacting protein 1	RPS15A;ARL6IP1;hCG_1994130	H3BN98_HUMAN 40S ribosomal protein S15a (Fragment) OS=Homo sapiens OX=9606 PE=3 SV=2;I3L3P7_HUMAN 40S ribosomal protein S15a OS=Homo sapiens OX=9606 GN=RPS15A PE=1 SV=1;H3BPJ2_HUMAN ADP ribosylation factor like GTPase 6 interacting protein 1 (Fragment) OS=	10	2	2	2	2	2	2	2	2	2	10.1	27.168	10.1	10.1	195950	75018	45266	21772	8335.3	5029.6	90453	50527
H3BNV7;Q9Y3D0	Mitotic spindle-associated MMXD complex subunit MIP18	FAM96B	H3BNV7_HUMAN Cytosolic iron-sulfur assembly component 2B (Fragment) OS=Homo sapiens OX=9606 GN=CIAO2B PE=1 SV=1;CIA2B_HUMAN Cytosolic iron-sulfur assembly component 2B OS=Homo sapiens OX=9606 GN=CIAO2B PE=1 SV=1	2	1	1	1	1	1	1	1	1	1	13.7	17.461	13.7	13.7	43641	6869.3	8693.1	7273.5	1144.9	1448.8	8173.8	9222.4
H3BRG4;P22695;H3BSJ9;H3BP04;A0A087WVZ4;H3BUE4;H3BUI9	Cytochrome b-c1 complex subunit 2, mitochondrial	UQCRC2	H3BRG4_HUMAN Ubiquinol-cytochrome c reductase core protein 2 OS=Homo sapiens OX=9606 GN=UQCRC2 PE=1 SV=1;QCR2_HUMAN Cytochrome b-c1 complex subunit 2, mitochondrial OS=Homo sapiens OX=9606 GN=UQCRC2 PE=1 SV=3;H3BSJ9_HUMAN Ubiquinol-cytochrome c reductase c	7	5	5	5	4	3	4	3	4	3	19.7	44.634	16.3	12.4	2633400	1919800	311160	138600	101040	16377	477120	1582200
H3BT71;P38159;H0Y6E7;Q2VIN3;Q96E39;B4E352;H3BR27;A0A1B0GUK8;H3BNC1;B3KRG5;H3BUY5;A8K8A6;O75526;Q8N7X1	RNA-binding motif protein, X chromosome;RNA-binding motif protein, X chromosome, N-terminally processed;RNA binding motif protein, X-linked-like-1	RBMX;RBMXL1	H3BT71_HUMAN RNA binding motif protein X-linked OS=Homo sapiens OX=9606 GN=RBMX PE=1 SV=1;RBMX_HUMAN RNA-binding motif protein, X chromosome OS=Homo sapiens OX=9606 GN=RBMX PE=1 SV=3;H0Y6E7_HUMAN RNA binding motif protein X-linked (Fragment) OS=Homo sapien	14	6	6	6	6	4	6	4	6	4	26.7	32.197	26.7	19.3	2941000	2592100	18030	163390	144010	1001.7	3395400	40574
H6VRG1;P04264;H6VRG0;H6VRF8;H6VRG3;H6VRF9;F8VP67;F8VUG2;F8W1U3;Q969I0;P05787	Keratin, type II cytoskeletal 1	KRT1	H6VRG1_HUMAN Keratin, type II cytoskeletal 1 OS=Homo sapiens OX=9606 GN=KRT1 PE=1 SV=1;K2C1_HUMAN Keratin, type II cytoskeletal 1 OS=Homo sapiens OX=9606 GN=KRT1 PE=1 SV=6;H6VRG0_HUMAN Keratin, type II cytoskeletal 1 OS=Homo sapiens OX=9606 GN=KRT1 PE=3 SV	11	48	48	1	44	46	44	46	1	1	69	66.125	67.1	66.2	74554000	22676000	19962000	2405000	731490	643940	25606000	26960000
H6VRG2		KRT1	H6VRG2_HUMAN Keratin, type II cytoskeletal 1 OS=Homo sapiens OX=9606 GN=KRT1 PE=3 SV=1	1	48	1	0	44	46	1	1	0	0	69.1	66.065	67.2	66.3	1228600	240060	484890	39632	7743.8	15642	299220	608010
H6WCP5;V9GYZ6;Q3KQZ8;P07814;B4DKX5	Bifunctional glutamate/proline--tRNA ligase;Glutamate--tRNA ligase;Proline--tRNA ligase	EPRS	H6WCP5_HUMAN glutamate--tRNA ligase OS=Homo sapiens OX=9606 PE=2 SV=1;V9GYZ6_HUMAN glutamate--tRNA ligase (Fragment) OS=Homo sapiens OX=9606 GN=EPRS1 PE=1 SV=1;Q3KQZ8_HUMAN glutamate--tRNA ligase (Fragment) OS=Homo sapiens OX=9606 GN=EPRS PE=2 SV=1;SYEP_HU	5	2	2	2	1	2	1	2	1	2	4.2	97.569	1.5	4.2	78090	17904	35118	1661.5	380.94	747.18	21549	5350.7
H7BYG8;O94822	E3 ubiquitin-protein ligase listerin	LTN1	H7BYG8_HUMAN E3 ubiquitin-protein ligase listerin OS=Homo sapiens OX=9606 GN=LTN1 PE=1 SV=2;LTN1_HUMAN E3 ubiquitin-protein ligase listerin OS=Homo sapiens OX=9606 GN=LTN1 PE=1 SV=6	2	2	2	2	1	1	1	1	1	1	3.5	86.778	1.8	1.8	53324	681.39	13344	1269.6	16.224	317.72	3140.3	13939
H7C269;Q8NDV7	Trinucleotide repeat-containing gene 6A protein	TNRC6A	H7C269_HUMAN Trinucleotide repeat containing adaptor 6A (Fragment) OS=Homo sapiens OX=9606 GN=TNRC6A PE=1 SV=1;TNR6A_HUMAN Trinucleotide repeat-containing gene 6A protein OS=Homo sapiens OX=9606 GN=TNRC6A PE=1 SV=2	2	1	1	1	1	1	1	1	1	1	1.9	98.629	1.9	1.9	0	0	0	0	0	0	0	0
H9ZYJ2;P10599	Thioredoxin	TXN	H9ZYJ2_HUMAN Thioredoxin OS=Homo sapiens OX=9606 GN=TXN PE=2 SV=1;THIO_HUMAN Thioredoxin OS=Homo sapiens OX=9606 GN=TXN PE=1 SV=3	2	1	1	1	1	1	1	1	1	1	8.6	11.737	8.6	8.6	336080	98599	80379	48012	14086	11483	119940	99248
I3L1P8;Q6IBH0;Q02978	Mitochondrial 2-oxoglutarate/malate carrier protein	SLC25A11	I3L1P8_HUMAN Solute carrier family 25 member 11 (Fragment) OS=Homo sapiens OX=9606 GN=SLC25A11 PE=1 SV=1;Q6IBH0_HUMAN SLC25A11 protein OS=Homo sapiens OX=9606 GN=SLC25A11 PE=2 SV=1;M2OM_HUMAN Mitochondrial 2-oxoglutarate/malate carrier protein OS=Homo sapi	3	1	1	1	0	1	0	1	0	1	3.4	32.182	0	3.4	251710	0	22149	14807	0	1302.9	0	27773
I3NI21;I3L288;I3NI23;Q96B96	Promethin	TMEM159	I3NI21_HUMAN Lipid droplet assembly factor 1 (Fragment) OS=Homo sapiens OX=9606 GN=LDAF1 PE=1 SV=1;I3L288_HUMAN Lipid droplet assembly factor 1 OS=Homo sapiens OX=9606 GN=LDAF1 PE=1 SV=1;I3NI23_HUMAN Lipid droplet assembly factor 1 OS=Homo sapiens OX=9606	4	2	2	2	2	0	2	0	2	0	43.5	5.2408	43.5	0	220160	220160	0	55040	55040	0	274420	0
I6L975;Q3SXM5;H3BNH5;H3BQI7;H3BT52	Inactive hydroxysteroid dehydrogenase-like protein 1	HSDL1	I6L975_HUMAN Hydroxysteroid dehydrogenase like 1 OS=Homo sapiens OX=9606 GN=HSDL1 PE=2 SV=1;HSDL1_HUMAN Inactive hydroxysteroid dehydrogenase-like protein 1 OS=Homo sapiens OX=9606 GN=HSDL1 PE=1 SV=3;H3BNH5_HUMAN Hydroxysteroid dehydrogenase like 1 (Fragme	5	2	2	2	0	1	0	1	0	1	7.6	36.971	0	3.3	39848	0	1817.6	2097.3	0	95.664	0	3411.6
P62277;J3KMX5;E9PS50	40S ribosomal protein S13	RPS13	RS13_HUMAN Small ribosomal subunit protein uS15 OS=Homo sapiens OX=9606 GN=RPS13 PE=1 SV=2;J3KMX5_HUMAN Small ribosomal subunit protein uS15 OS=Homo sapiens OX=9606 GN=RPS13 PE=1 SV=1;E9PS50_HUMAN Ribosomal protein S13 (Fragment) OS=Homo sapiens OX=9606 GN	3	3	3	3	3	2	3	2	3	2	23.8	17.222	23.8	15.9	381890	165000	42412	42433	18334	4712.5	211870	36521
J3KSP2;J3KT73;J3QL01;P63173	60S ribosomal protein L38	RPL38	J3KSP2_HUMAN Large ribosomal subunit protein eL38 (Fragment) OS=Homo sapiens OX=9606 GN=RPL38 PE=1 SV=1;J3KT73_HUMAN Large ribosomal subunit protein eL38 OS=Homo sapiens OX=9606 GN=RPL38 PE=1 SV=1;J3QL01_HUMAN Large ribosomal subunit protein eL38 OS=Homo s	4	2	2	2	1	2	1	2	1	2	61.9	2.559	61.9	61.9	392310	60164	207030	392310	60164	207030	74248	244880
J3QLR7;P62314	Small nuclear ribonucleoprotein Sm D1	SNRPD1	J3QLR7_HUMAN Small nuclear ribonucleoprotein D1 polypeptide OS=Homo sapiens OX=9606 GN=SNRPD1 PE=1 SV=1;SMD1_HUMAN Small nuclear ribonucleoprotein Sm D1 OS=Homo sapiens OX=9606 GN=SNRPD1 PE=1 SV=1	2	1	1	1	1	0	1	0	1	0	25	5.3284	25	0	41035	41035	0	20517	20517	0	51148	0
J3QRF5;Q8TDF5	Neuropilin and tolloid-like protein 1	NETO1	J3QRF5_HUMAN Neuropilin and tolloid like 1 (Fragment) OS=Homo sapiens OX=9606 GN=NETO1 PE=1 SV=1;NETO1_HUMAN Neuropilin and tolloid-like protein 1 OS=Homo sapiens OX=9606 GN=NETO1 PE=2 SV=2	2	1	1	1	1	1	1	1	1	1	11.9	11.54	11.9	11.9	0	0	0	0	0	0	0	0
K7EK06;K7ER16;Q6IBR2;Q9Y285;K7ER00	Phenylalanine--tRNA ligase alpha subunit	FARSA;FARSLA	K7EK06_HUMAN Phenylalanyl-tRNA synthetase subunit alpha (Fragment) OS=Homo sapiens OX=9606 GN=FARSA PE=1 SV=8;K7ER16_HUMAN Phenylalanine--tRNA ligase alpha subunit OS=Homo sapiens OX=9606 GN=FARSA PE=1 SV=1;Q6IBR2_HUMAN Phenylalanine--tRNA ligase alpha sub	5	2	2	2	1	2	1	2	1	2	14.3	18.389	6.5	14.3	145810	5763.8	67832	20829	823.4	9690.3	10689	78936
K7EL25		IGSF23	K7EL25_HUMAN Immunoglobulin superfamily member 23 (Fragment) OS=Homo sapiens OX=9606 GN=IGSF23 PE=4 SV=1	1	1	1	1	1	1	1	1	1	1	12.1	7.5878	12.1	12.1	0	0	0	0	0	0	0	0
K7EPA3;Q9NX61	Transmembrane protein 161A	TMEM161A	K7EPA3_HUMAN Transmembrane protein 161A OS=Homo sapiens OX=9606 GN=TMEM161A PE=1 SV=2;T161A_HUMAN Transmembrane protein 161A OS=Homo sapiens OX=9606 GN=TMEM161A PE=1 SV=1	2	1	1	1	0	0	0	0	0	0	3.3	50.552	0	0	29995	0	0	1428.3	0	0	0	0
K7ERG4;P62316	Small nuclear ribonucleoprotein Sm D2	SNRPD2	K7ERG4_HUMAN Small nuclear ribonucleoprotein Sm D2 OS=Homo sapiens OX=9606 GN=SNRPD2 PE=1 SV=1;SMD2_HUMAN Small nuclear ribonucleoprotein Sm D2 OS=Homo sapiens OX=9606 GN=SNRPD2 PE=1 SV=1	2	2	2	2	2	1	2	1	2	1	24.4	8.7769	24.4	23.1	277140	258850	14088	69284	64712	3522	339330	3319
Q2VPJ6;K9JA46;P07900;G3V2J8;B4DTA5;Q86SX1;Q14568	Heat shock protein HSP 90-alpha	HSP90AA1;EL52	Q2VPJ6_HUMAN HSP90AA1 protein (Fragment) OS=Homo sapiens OX=9606 GN=HSP90AA1 PE=2 SV=1;K9JA46_HUMAN Epididymis luminal secretory protein 52 OS=Homo sapiens OX=9606 GN=EL52 PE=2 SV=1;HS90A_HUMAN Heat shock protein HSP 90-alpha OS=Homo sapiens OX=9606 GN=HSP	7	7	1	1	7	6	1	1	1	1	14	68.371	14	12.1	72281	26453	14256	2492.5	912.18	491.59	37408	16658
L0R5B6		KDM2A	L0R5B6_HUMAN Alternative protein KDM2A OS=Homo sapiens OX=9606 GN=KDM2A PE=4 SV=1	1	1	1	1	1	1	1	1	1	1	21.4	5.1695	21.4	21.4	0	0	0	0	0	0	0	0
L0R5C4		POTEM	L0R5C4_HUMAN Alternative protein POTEM OS=Homo sapiens OX=9606 GN=POTEM PE=3 SV=1	1	4	1	1	4	3	1	1	1	1	13.5	50.337	13.5	11.2	0	0	0	0	0	0	0	0
L0R6E5		CCDC160	L0R6E5_HUMAN Alternative protein CCDC160 OS=Homo sapiens OX=9606 GN=CCDC160 PE=4 SV=1	1	1	1	1	1	1	1	1	1	1	45	4.7828	45	45	14303000	11020000	580360	7151700	5509900	290180	6097600	4393400
L0R6T2		ZDHHC20	L0R6T2_HUMAN Alternative protein ZDHHC20 OS=Homo sapiens OX=9606 GN=ZDHHC20 PE=4 SV=1	1	1	1	1	0	1	0	1	0	1	9.6	13.59	0	9.6	76639	0	53454	15328	0	10691	0	91600
L8E7W4		PRPF18	L8E7W4_HUMAN Alternative protein PRPF18 OS=Homo sapiens OX=9606 GN=PRPF18 PE=4 SV=1	1	1	1	1	1	0	1	0	1	0	30	4.8559	30	0	0	0	0	0	0	0	0	0
L8EAZ2		USP40	L8EAZ2_HUMAN Alternative protein USP40 OS=Homo sapiens OX=9606 GN=USP40 PE=4 SV=1	1	1	1	1	1	1	1	1	1	1	18.1	7.928	18.1	18.1	0	0	0	0	0	0	0	0
M0QX76;M0R1M5;M0R3H0;M0R210;P62249;Q6IPX4	40S ribosomal protein S16	RPS16	M0QX76_HUMAN Ribosomal protein S16 (Fragment) OS=Homo sapiens OX=9606 GN=RPS16 PE=1 SV=1;M0R1M5_HUMAN Ribosomal protein S16 (Fragment) OS=Homo sapiens OX=9606 GN=RPS16 PE=1 SV=1;M0R3H0_HUMAN Ribosomal protein S16 OS=Homo sapiens OX=9606 GN=RPS16 PE=1 SV=1;	6	2	2	2	2	2	2	2	2	2	44	5.5575	44	44	1150400	265020	384680	287590	66256	96171	324410	476290
M0QZN2;M0R0F0;Q53G25;M0R0R2;P46782	40S ribosomal protein S5;40S ribosomal protein S5, N-terminally processed	RPS5	M0QZN2_HUMAN Ribosomal protein S5 OS=Homo sapiens OX=9606 GN=RPS5 PE=1 SV=1;M0R0F0_HUMAN Ribosomal protein S5 (Fragment) OS=Homo sapiens OX=9606 GN=RPS5 PE=1 SV=1;Q53G25_HUMAN Ribosomal protein S5 variant (Fragment) OS=Homo sapiens OX=9606 PE=2 SV=1;M0R0R2	5	5	5	5	4	5	4	5	4	5	41.8	14.763	29.1	41.8	2249400	300070	300540	374900	50012	50090	398210	590380
M0R0C3;M0R2F8;Q0VAB1;Q3ZCQ8;M0R003	Mitochondrial import inner membrane translocase subunit TIM50	TIMM50	M0R0C3_HUMAN Translocase of inner mitochondrial membrane 50 (Fragment) OS=Homo sapiens OX=9606 GN=TIMM50 PE=1 SV=1;M0R2F8_HUMAN Mitochondrial import inner membrane translocase subunit TIM50 OS=Homo sapiens OX=9606 GN=TIMM50 PE=1 SV=2;Q0VAB1_HUMAN Mitochond	5	2	2	2	0	2	0	2	0	2	26	11.866	0	26	109540	0	23070	15648	0	3295.7	0	30134
O00231;B4DTS5;J3QRY4	26S proteasome non-ATPase regulatory subunit 11	PSMD11	PSD11_HUMAN 26S proteasome non-ATPase regulatory subunit 11 OS=Homo sapiens OX=9606 GN=PSMD11 PE=1 SV=3;B4DTS5_HUMAN cDNA FLJ58882, highly similar to 26S proteasome non-ATPase regulatory subunit 11 OS=Homo sapiens OX=9606 PE=2 SV=1	3	3	3	3	2	3	2	3	2	3	9	47.463	5.9	9	142600	16438	89752	5281.5	608.83	3324.2	17704	104730
O00410;H0Y8C6;B4E0R6;E7ETV3;E7EQT5;B3KWG6;E7EV12;E7EWK4;E7EX05;C9J875;E7ESZ1;H0Y3V4;E7ETV8;C9JZD8;C9JQT6;Q9BVS9;C9JXE0	Importin-5	IPO5	IPO5_HUMAN Importin-5 OS=Homo sapiens OX=9606 GN=IPO5 PE=1 SV=4;H0Y8C6_HUMAN Importin 5 (Fragment) OS=Homo sapiens OX=9606 GN=IPO5 PE=1 SV=1;B4E0R6_HUMAN cDNA FLJ54573, highly similar to Importin beta-3 OS=Homo sapiens OX=9606 PE=2 SV=1;E7ETV3_HUMAN Import	17	11	11	11	5	7	5	7	5	7	13.9	123.63	6.8	7.1	2553400	124500	107200	45597	2223.3	1914.3	97687	262110
O00425	Insulin-like growth factor 2 mRNA-binding protein 3	IGF2BP3	IF2B3_HUMAN Insulin-like growth factor 2 mRNA-binding protein 3 OS=Homo sapiens OX=9606 GN=IGF2BP3 PE=1 SV=2	1	1	1	1	1	1	1	1	1	1	2.4	63.704	2.4	2.4	37640	23216	9270.1	1297.9	800.57	319.66	31103	9714.2
O00483	Cytochrome c oxidase subunit NDUFA4	NDUFA4	NDUA4_HUMAN Cytochrome c oxidase subunit NDUFA4 OS=Homo sapiens OX=9606 GN=NDUFA4 PE=1 SV=1	1	1	1	1	1	1	1	1	1	1	14.8	9.3697	14.8	14.8	104510	3416.4	50798	17418	569.4	8466.3	4258.4	46773
O15173	Membrane-associated progesterone receptor component 2	PGRMC2	PGRC2_HUMAN Membrane-associated progesterone receptor component 2 OS=Homo sapiens OX=9606 GN=PGRMC2 PE=1 SV=1	1	1	1	1	0	1	0	1	0	1	8.5	23.818	0	8.5	38170	0	2563.1	4241.1	0	284.79	0	1786.6
O15397;Q59F59;H0YH64	Importin-8	IPO8	IPO8_HUMAN Importin-8 OS=Homo sapiens OX=9606 GN=IPO8 PE=1 SV=2;Q59F59_HUMAN Importin 8 variant (Fragment) OS=Homo sapiens OX=9606 PE=2 SV=1	3	4	3	3	4	3	3	3	3	3	5	119.94	5	4.1	90844	4484.9	15268	1854	91.529	311.58	11295	14625
O43156;Q3B768	TELO2-interacting protein 1 homolog	TTI1;KIAA0406	TTI1_HUMAN TELO2-interacting protein 1 homolog OS=Homo sapiens OX=9606 GN=TTI1 PE=1 SV=3;Q3B768_HUMAN KIAA0406 protein (Fragment) OS=Homo sapiens OX=9606 GN=KIAA0406 PE=2 SV=1	2	2	2	2	2	1	2	1	2	1	2.8	122.07	2.8	1.1	68440	11345	5603.4	1368.8	226.9	112.07	6190.1	7419.7
Q6FHH6;Q53TN2;O43813;H7C2E3;B2R602	LanC-like protein 1	LANCL1	Q6FHH6_HUMAN LANCL1 protein (Fragment) OS=Homo sapiens OX=9606 GN=LANCL1 PE=2 SV=1;Q53TN2_HUMAN LanC lantibiotic synthetase component C-like 1 (Bacterial), isoform CRA_a OS=Homo sapiens OX=9606 GN=LANCL1 PE=3 SV=1;LANC1_HUMAN Glutathione S-transferase LANC	5	2	2	2	2	2	2	2	2	2	7.5	45.267	7.5	7.5	411040	75500	103500	24179	4441.2	6088.5	98643	107710
O60763	General vesicular transport factor p115	USO1	USO1_HUMAN General vesicular transport factor p115 OS=Homo sapiens OX=9606 GN=USO1 PE=1 SV=2	1	2	2	2	0	0	0	0	0	0	2.4	107.89	0	0	35911	0	0	835.15	0	0	0	0
Q9UF24;Q53FM7;O75489	NADH dehydrogenase [ubiquinone] iron-sulfur protein 3, mitochondrial	DKFZp586K0821;NDUFS3	Q9UF24_HUMAN NADH dehydrogenase [ubiquinone] iron-sulfur protein 3, mitochondrial (Fragment) OS=Homo sapiens OX=9606 GN=DKFZp586K0821 PE=2 SV=1;Q53FM7_HUMAN NADH dehydrogenase [ubiquinone] iron-sulfur protein 3, mitochondrial (Fragment) OS=Homo sapiens OX=	3	1	1	1	1	0	1	0	1	0	8.9	22.218	8.9	0	56394	7497.7	0	4699.5	624.81	0	9345.6	0
O75525	KH domain-containing, RNA-binding, signal transduction-associated protein 3	KHDRBS3	KHDR3_HUMAN KH domain-containing, RNA-binding, signal transduction-associated protein 3 OS=Homo sapiens OX=9606 GN=KHDRBS3 PE=1 SV=1	1	1	1	1	1	0	1	0	1	0	3.8	38.799	3.8	0	0	0	0	0	0	0	0	0
O75947	ATP synthase subunit d, mitochondrial	ATP5H	ATP5H_HUMAN ATP synthase subunit d, mitochondrial OS=Homo sapiens OX=9606 GN=ATP5PD PE=1 SV=3	1	1	1	1	1	1	1	1	1	1	8.7	18.491	8.7	8.7	26367	6148.3	3262.8	2636.7	614.83	326.28	6263.7	4576.7
Q53XM7;O95292;E5RK64;B4DNS4;Q6ZSP7;Q6ZR82;B3KVU7	Vesicle-associated membrane protein-associated protein B/C	VAPB	Q53XM7_HUMAN VAMP (Vesicle-associated membrane protein)-associated protein B and C OS=Homo sapiens OX=9606 GN=VAPB PE=1 SV=1;VAPB_HUMAN Vesicle-associated membrane protein-associated protein B/C OS=Homo sapiens OX=9606 GN=VAPB PE=1 SV=3;E5RK64_HUMAN VAMP a	7	2	2	2	1	2	1	2	1	2	11.1	27.228	5.3	11.1	239020	1565.9	40058	15935	104.4	2670.6	3744	6400.7
O95373;B3KQG6;E9PLB2;B3KNG9	Importin-7	IPO7	IPO7_HUMAN Importin-7 OS=Homo sapiens OX=9606 GN=IPO7 PE=1 SV=1;B3KQG6_HUMAN cDNA FLJ90427 fis, clone NT2RP3000481, highly similar to Importin-7 OS=Homo sapiens OX=9606 PE=2 SV=1	4	13	13	12	7	6	7	6	6	6	17.2	119.52	9	8.8	725600	62694	81445	17276	1492.7	1939.2	69460	122560
Q59GI4;O95405	Zinc finger FYVE domain-containing protein 9	ZFYVE9	Q59GI4_HUMAN Zinc finger, FYVE domain containing 9 isoform 3 variant (Fragment) OS=Homo sapiens OX=9606 PE=2 SV=1;ZFYV9_HUMAN Zinc finger FYVE domain-containing protein 9 OS=Homo sapiens OX=9606 GN=ZFYVE9 PE=1 SV=2	2	1	1	1	0	1	0	1	0	1	0.8	146.05	0	0.8	0	0	0	0	0	0	0	0
O96011	Peroxisomal membrane protein 11B	PEX11B	PX11B_HUMAN Peroxisomal membrane protein 11B OS=Homo sapiens OX=9606 GN=PEX11B PE=1 SV=1	1	1	1	1	0	0	0	0	0	0	5.8	28.431	0	0	92933	0	0	6638.1	0	0	0	0
P01037	Cystatin-SN	CST1	CYTN_HUMAN Cystatin-SN OS=Homo sapiens OX=9606 GN=CST1 PE=1 SV=3	1	2	2	2	0	2	0	2	0	2	24.1	16.387	0	24.1	459640	0	453070	76607	0	75512	0	453810
P02461	Collagen alpha-1(III) chain	COL3A1	CO3A1_HUMAN Collagen alpha-1(III) chain OS=Homo sapiens OX=9606 GN=COL3A1 PE=1 SV=4	1	1	1	1	1	1	1	1	1	1	1	138.56	1	1	84393	10010	74382	1205.6	143	1062.6	12477	93269
P02533;Q13092;Q14666;K7EMS3;C9JM50;A8MT21;B3KVF5;B4DE59;P08727;P19012;K7ENV3;K7ESE1;A0A3B3IS58;C9JTG5;B4DL17;P35900	Keratin, type I cytoskeletal 14	KRT14	K1C14_HUMAN Keratin, type I cytoskeletal 14 OS=Homo sapiens OX=9606 GN=KRT14 PE=1 SV=4	16	17	17	11	15	16	15	16	9	10	44.7	51.561	40.3	42.8	6483400	1596700	2142600	223570	55060	73883	1789000	2202000
V9HVZ4;Q2TSD0;P04406;Q0QET7;E7EUT5;A4UCT1;B4DRV9;Q5ZEY3	Glyceraldehyde-3-phosphate dehydrogenase	HEL-S-162eP;GAPDH	V9HVZ4_HUMAN Glyceraldehyde-3-phosphate dehydrogenase OS=Homo sapiens OX=9606 GN=HEL-S-162eP PE=2 SV=1;Q2TSD0_HUMAN Glyceraldehyde-3-phosphate dehydrogenase OS=Homo sapiens OX=9606 PE=2 SV=1;G3P_HUMAN Glyceraldehyde-3-phosphate dehydrogenase OS=Homo sapien	8	8	8	8	6	7	6	7	6	7	32.2	36.053	22.1	28.1	5671300	1177200	1043400	333610	69245	61375	1337200	1463800
Q96HX3;Q6IBR0;Q53EP4;P04843;B4DL99;F8WF32;B4DNJ5;B7Z4L4	Dolichyl-diphosphooligosaccharide--protein glycosyltransferase subunit 1	RPN1	Q96HX3_HUMAN Dolichyl-diphosphooligosaccharide--protein glycosyltransferase subunit 1 (Fragment) OS=Homo sapiens OX=9606 PE=2 SV=1;Q6IBR0_HUMAN Dolichyl-diphosphooligosaccharide--protein glycosyltransferase subunit 1 OS=Homo sapiens OX=9606 GN=RPN1 PE=2 SV	8	7	7	7	3	4	3	4	3	4	18	64.581	7.7	8.3	752710	24606	109010	20343	665.03	2946.2	30415	158860
Q6NVC0;P05141;Q6I9V5;Q59EI9;P12236	ADP/ATP translocase 2;ADP/ATP translocase 2, N-terminally processed;ADP/ATP translocase 3;ADP/ATP translocase 3, N-terminally processed	SLC25A5;SLC25A6	Q6NVC0_HUMAN ADP/ATP translocase (Fragment) OS=Homo sapiens OX=9606 GN=SLC25A5 PE=2 SV=1;ADT2_HUMAN ADP/ATP translocase 2 OS=Homo sapiens OX=9606 GN=SLC25A5 PE=1 SV=7;Q6I9V5_HUMAN ADP/ATP translocase OS=Homo sapiens OX=9606 GN=SLC25A6 PE=2 SV=1;Q59EI9_HUMA	5	5	5	2	4	5	4	5	2	2	13.3	35.293	12.7	13.3	1799200	151180	668410	94695	7957	35179	232040	831440
Q7Z612;Q6ICQ4;Q6FG99;P05386	60S acidic ribosomal protein P1	RPLP1	Q7Z612_HUMAN Acidic ribosomal phosphoprotein P1 OS=Homo sapiens OX=9606 PE=2 SV=1;Q6ICQ4_HUMAN RPLP1 protein (Fragment) OS=Homo sapiens OX=9606 GN=RPLP1 PE=2 SV=1;Q6FG99_HUMAN RPLP1 protein OS=Homo sapiens OX=9606 GN=RPLP1 PE=2 SV=1;RLA1_HUMAN Large riboso	4	1	1	1	1	1	1	1	1	1	14.2	11.399	14.2	14.2	63467	11396	1430.1	21156	3798.7	476.69	8155.5	2052.3
V9HW31;P06576;Q0QEN7;H0YH81;F8W0P7;F8W079;H0YI37	ATP synthase subunit beta;ATP synthase subunit beta, mitochondrial	HEL-S-271;ATP5B	V9HW31_HUMAN ATP synthase subunit beta OS=Homo sapiens OX=9606 GN=HEL-S-271 PE=1 SV=1;ATPB_HUMAN ATP synthase subunit beta, mitochondrial OS=Homo sapiens OX=9606 GN=ATP5F1B PE=1 SV=3;Q0QEN7_HUMAN ATP synthase subunit beta (Fragment) OS=Homo sapiens OX=9606	7	6	6	6	6	4	6	4	6	4	16.8	56.559	16.8	11.3	1159600	316830	216870	39986	10925	7478.2	282240	242090
P08590	Myosin light chain 3	MYL3	MYL3_HUMAN Myosin light chain 3 OS=Homo sapiens OX=9606 GN=MYL3 PE=1 SV=3	1	1	1	1	1	1	1	1	1	1	12.8	21.932	12.8	12.8	0	0	0	0	0	0	0	0
V9HWE1;P08670;Q53HU8;B3KRK8;B0YJC4;A0A1B0GVG8;A0A1B0GTT5;B0YJC5	Vimentin	HEL113;VIM	V9HWE1_HUMAN Epididymis luminal protein 113 OS=Homo sapiens OX=9606 GN=HEL113 PE=2 SV=1;VIME_HUMAN Vimentin OS=Homo sapiens OX=9606 GN=VIM PE=1 SV=4;Q53HU8_HUMAN Vimentin variant (Fragment) OS=Homo sapiens OX=9606 PE=2 SV=1;B3KRK8_HUMAN cDNA FLJ34494 fis,	8	4	4	4	2	3	2	3	2	3	13.7	53.651	7.1	9.7	137060	28034	86042	4031.2	824.52	2530.6	45995	111710
P08779;Q16195;B4DWU0;K7ENW6;B4E2J5	Keratin, type I cytoskeletal 16	KRT16	K1C16_HUMAN Keratin, type I cytoskeletal 16 OS=Homo sapiens OX=9606 GN=KRT16 PE=1 SV=4	5	10	6	6	10	9	6	5	6	5	30.7	51.267	30.7	26.8	1788600	769330	381280	61677	26529	13148	463720	525590
Q86TF7;P09017	Homeobox protein Hox-C4	HOXC4	Q86TF7_HUMAN Homeobox C4 OS=Homo sapiens OX=9606 GN=HOXC4 PE=1 SV=1;HXC4_HUMAN Homeobox protein Hox-C4 OS=Homo sapiens OX=9606 GN=HOXC4 PE=1 SV=2	2	1	1	1	1	0	1	0	1	0	5.7	29.784	5.7	0	34477	34477	0	3830.8	3830.8	0	42974	0
P09923	Intestinal-type alkaline phosphatase	ALPI	PPBI_HUMAN Intestinal-type alkaline phosphatase OS=Homo sapiens OX=9606 GN=ALPI PE=1 SV=2	1	1	1	1	0	1	0	1	0	1	2.1	56.811	0	2.1	624820	0	260140	26034	0	10839	0	315370
P0CG00	Putative zinc finger and SCAN domain-containing protein 5D	ZSCAN5D	ZSA5D_HUMAN Putative zinc finger and SCAN domain-containing protein 5D OS=Homo sapiens OX=9606 GN=ZSCAN5DP PE=5 SV=1	1	1	1	1	1	1	1	1	1	1	3.6	56.243	3.6	3.6	0	0	0	0	0	0	0	0
P0DOX7			IGK_HUMAN Immunoglobulin kappa light chain OS=Homo sapiens OX=9606 PE=1 SV=1	1	3	1	1	3	3	1	1	1	1	26.2	23.379	26.2	26.2	164840	131630	1525.4	18316	14626	169.49	189920	1418.1
P0DPA2			VSIG8_HUMAN V-set and immunoglobulin domain-containing protein 8 OS=Homo sapiens OX=9606 GN=VSIG8 PE=2 SV=1	1	1	1	1	1	1	1	1	1	1	2.7	43.89	2.7	2.7	169810	2504.4	63067	12129	178.89	4504.8	6167.1	31040
V9HWB4;P11021;A0A7P0TAI0;A0A7P0TB36;B4DEF7	78 kDa glucose-regulated protein	HEL-S-89n;HSPA5	V9HWB4_HUMAN 78 kDa glucose-regulated protein OS=Homo sapiens OX=9606 GN=HEL-S-89n PE=2 SV=1;BIP_HUMAN Endoplasmic reticulum chaperone BiP OS=Homo sapiens OX=9606 GN=HSPA5 PE=1 SV=2;A0A7P0TAI0_HUMAN 78 kDa glucose-regulated protein OS=Homo sapiens OX=9606	5	21	21	20	20	18	20	18	19	18	39.4	72.332	37.3	37.8	9360000	2810300	2640000	312000	93676	88001	2944600	3620100
P11142;V9HW22;E9PKE3;B3KTV0;Q96IS6;Q53GZ6;B4E1Q1;Q53HF2;E9PNE6;E9PN89;A8K7Q2;P54652;A0A384MDT7;B4DTX2;Q9NZ87;Q9NWW3;E9PS65;Q96H53;E9PLF4;Q96BE0;E9PK54;E9PQK7;E9PQQ4;E9PI65;E9PM13;E9PPY6;E9PN25	Heat shock cognate 71 kDa protein	HSPA8;HEL-S-72p	HSP7C_HUMAN Heat shock cognate 71 kDa protein OS=Homo sapiens OX=9606 GN=HSPA8 PE=1 SV=1;V9HW22_HUMAN Epididymis luminal protein 33 OS=Homo sapiens OX=9606 GN=HEL-S-72p PE=2 SV=1;E9PKE3_HUMAN Heat shock protein family A (Hsp70) member 8 OS=Homo sapiens OX=	27	15	14	13	13	13	12	13	11	12	26.8	70.897	22.6	26.8	4716300	1565000	1621200	142920	47424	49128	1808300	2123400
Q5HY81;P11441;F8WB70;B4DDK5	Ubiquitin-like protein 4A	UBL4A	Q5HY81_HUMAN Ubiquitin-like protein 4A OS=Homo sapiens OX=9606 GN=UBL4A PE=1 SV=2;UBL4A_HUMAN Ubiquitin-like protein 4A OS=Homo sapiens OX=9606 GN=UBL4A PE=1 SV=1;F8WB70_HUMAN Ubiquitin like 4A OS=Homo sapiens OX=9606 GN=UBL4A PE=1 SV=1;B4DDK5_HUMAN cDNA F	4	2	2	2	2	2	2	2	2	2	17.2	20.55	17.2	17.2	94406	4272.2	36266	11801	534.03	4533.2	9419.9	28445
Q6FI35;Q6FHF5;P12004	Proliferating cell nuclear antigen	PCNA	Q6FI35_HUMAN Proliferating cell nuclear antigen OS=Homo sapiens OX=9606 GN=PCNA PE=1 SV=1;Q6FHF5_HUMAN Proliferating cell nuclear antigen (Fragment) OS=Homo sapiens OX=9606 GN=PCNA PE=2 SV=1;PCNA_HUMAN Proliferating cell nuclear antigen OS=Homo sapiens OX=	3	1	1	1	1	1	1	1	1	1	7.3	28.715	7.3	7.3	178930	54457	22004	11183	3403.5	1375.2	62474	39830
P12273	Prolactin-inducible protein	PIP	PIP_HUMAN Prolactin-inducible protein OS=Homo sapiens OX=9606 GN=PIP PE=1 SV=1	1	1	1	1	1	0	1	0	1	0	11	16.572	11	0	39343	24202	0	4371.4	2689.1	0	33369	0
P13639;Q8TA90;B4DPU3;Q6PK56;B4DRE8;B4DMC6;K7EJ74;Q6W6M8;K7EP67;Q8IXJ3;B4DZB1;B3KX19;Q6IBM8;A8KAP3;Q15029	Elongation factor 2	EEF2	EF2_HUMAN Elongation factor 2 OS=Homo sapiens OX=9606 GN=EEF2 PE=1 SV=4;Q8TA90_HUMAN Similar to Elongation factor 2b (Fragment) OS=Homo sapiens OX=9606 PE=2 SV=1;B4DPU3_HUMAN cDNA FLJ56548, highly similar to Elongation factor 2 OS=Homo sapiens OX=9606 PE=2	15	8	8	8	6	6	6	6	6	6	12.2	95.337	9.6	9	882130	126530	184150	19603	2811.8	4092.3	156320	264810
P13647;B4E1T1;B4DL32;H0YI76;H0YIN9;F8VV57	Keratin, type II cytoskeletal 5	KRT5	K2C5_HUMAN Keratin, type II cytoskeletal 5 OS=Homo sapiens OX=9606 GN=KRT5 PE=1 SV=3;B4E1T1_HUMAN cDNA FLJ54081, highly similar to Keratin, type II cytoskeletal 5 OS=Homo sapiens OX=9606 PE=2 SV=1;B4DL32_HUMAN cDNA FLJ59922, highly similar to Keratin, type	6	15	9	8	13	15	7	9	7	8	26.3	62.378	22	26.3	1212200	317880	468620	39103	10254	15117	354770	473180
Q4LE79;P15924;B4DWT7;B4DKX6;B4E2A0	Desmoplakin	DSP variant protein;DSP	Q4LE79_HUMAN DSP variant protein (Fragment) OS=Homo sapiens OX=9606 GN=DSP variant protein PE=2 SV=1;DESP_HUMAN Desmoplakin OS=Homo sapiens OX=9606 GN=DSP PE=1 SV=3;B4DWT7_HUMAN cDNA FLJ51487, highly similar to Desmoplakin (Fragment) OS=Homo sapiens OX=960	5	2	2	2	1	1	1	1	1	1	1.5	265.19	0.7	0.7	103690	1716.5	2010.8	822.95	13.623	15.959	3879.5	2554
P16401	Histone H1.5	HIST1H1B	H15_HUMAN Histone H1.5 OS=Homo sapiens OX=9606 GN=H1-5 PE=1 SV=3	1	3	3	3	3	2	3	2	3	2	11.1	22.58	11.1	5.8	450210	51155	50024	45021	5115.5	5002.4	60108	47895
Q96GD7;P16989	Y-box-binding protein 3	YBX3	Q96GD7_HUMAN CSDA protein OS=Homo sapiens OX=9606 PE=2 SV=1;YBOX3_HUMAN Y-box-binding protein 3 OS=Homo sapiens OX=9606 GN=YBX3 PE=1 SV=4	2	2	1	1	1	2	1	1	1	1	11.6	31.931	6.3	11.6	61646	48566	10057	6164.6	4856.6	1005.7	60536	12611
P19474	E3 ubiquitin-protein ligase TRIM21	TRIM21	RO52_HUMAN E3 ubiquitin-protein ligase TRIM21 OS=Homo sapiens OX=9606 GN=TRIM21 PE=1 SV=1	1	1	1	1	1	1	1	1	1	1	3.8	54.169	3.8	3.8	59922	1912.4	9411.5	2219.3	70.831	348.58	2496.8	5555.4
P24390	ER lumen protein-retaining receptor 1	KDELR1	ERD21_HUMAN ER lumen protein-retaining receptor 1 OS=Homo sapiens OX=9606 GN=KDELR1 PE=1 SV=1	1	1	1	1	1	0	1	0	1	0	9	24.542	9	0	27304	4310.3	0	3413.1	538.79	0	5372.6	0
P25398	40S ribosomal protein S12	RPS12	RS12_HUMAN Small ribosomal subunit protein eS12 OS=Homo sapiens OX=9606 GN=RPS12 PE=1 SV=3	1	1	1	1	1	1	1	1	1	1	11.4	14.515	11.4	11.4	421950	115700	80186	60278	16529	11455	139740	97356
V9HW26;P25705;K7EJP1;B4DGW3;K7ERX7;K7EK77;K7EQH4;K7ESA0;K7ENJ4	ATP synthase subunit alpha;ATP synthase subunit alpha, mitochondrial	HEL-S-123m;ATP5A1	V9HW26_HUMAN ATP synthase subunit alpha OS=Homo sapiens OX=9606 GN=HEL-S-123m PE=1 SV=1;ATPA_HUMAN ATP synthase subunit alpha, mitochondrial OS=Homo sapiens OX=9606 GN=ATP5F1A PE=1 SV=1	9	9	9	9	6	7	6	7	6	7	21.5	59.75	16.3	17.5	2133200	486590	683940	68814	15696	22063	482730	768810
Q53YD7;P26641;B4DUP0;Q2F838;B4DSR4;B4DUK7	Elongation factor 1-gamma	EEF1G	Q53YD7_HUMAN Elongation factor 1-gamma OS=Homo sapiens OX=9606 GN=EEF1G PE=2 SV=1;EF1G_HUMAN Elongation factor 1-gamma OS=Homo sapiens OX=9606 GN=EEF1G PE=1 SV=3;B4DUP0_HUMAN cDNA FLJ59433, highly similar to Elongation factor 1-gamma OS=Homo sapiens OX=960	6	4	4	4	3	3	3	3	3	3	11.2	50.118	8.9	8.2	881370	130730	201960	36724	5447.1	8414.8	172710	379340
P27348;Q53RR5;E9PG15	14-3-3 protein theta	YWHAQ	1433T_HUMAN 14-3-3 protein theta OS=Homo sapiens OX=9606 GN=YWHAQ PE=1 SV=1;Q53RR5_HUMAN Uncharacterized protein YWHAQ (Fragment) OS=Homo sapiens OX=9606 GN=YWHAQ PE=3 SV=1;E9PG15_HUMAN Tyrosine 3-monooxygenase/tryptophan 5-monooxygenase activation protein	3	2	1	1	1	1	1	1	1	1	9.8	27.764	5.7	5.7	222930	37165	51264	15924	2654.6	3661.7	34446	62555
Q59FI9;P30050	60S ribosomal protein L12	RPL12	Q59FI9_HUMAN Large ribosomal subunit protein uL11 (Fragment) OS=Homo sapiens OX=9606 PE=2 SV=1;RL12_HUMAN Large ribosomal subunit protein uL11 OS=Homo sapiens OX=9606 GN=RPL12 PE=1 SV=1	2	1	1	1	1	1	1	1	1	1	8.1	21.483	8.1	8.1	291020	70719	88246	29102	7071.9	8824.6	88148	110650
P31689;B7Z5C0;Q9NXZ8	DnaJ homolog subfamily A member 1	DNAJA1;HDJ2	DNJA1_HUMAN DnaJ homolog subfamily A member 1 OS=Homo sapiens OX=9606 GN=DNAJA1 PE=1 SV=2;B7Z5C0_HUMAN cDNA FLJ52352, highly similar to DnaJ homolog subfamily A member 1 OS=Homo sapiens OX=9606 PE=2 SV=1;Q9NXZ8_HUMAN HDJ2 protein (Fragment) OS=Homo sapiens	3	2	2	2	1	2	1	2	1	2	8.6	44.868	3.3	8.6	180090	29933	73696	8575.5	1425.4	3509.3	51938	87049
P31947	14-3-3 protein sigma	SFN	1433S_HUMAN 14-3-3 protein sigma OS=Homo sapiens OX=9606 GN=SFN PE=1 SV=1	1	2	1	1	0	0	0	0	0	0	9.3	27.774	0	0	19311	0	0	1206.9	0	0	0	0
P35251	Replication factor C subunit 1	RFC1	RFC1_HUMAN Replication factor C subunit 1 OS=Homo sapiens OX=9606 GN=RFC1 PE=1 SV=4	1	1	1	1	1	1	1	1	1	1	1.6	128.25	1.6	1.6	0	0	0	0	0	0	0	0
P35527;K7EQQ3	Keratin, type I cytoskeletal 9	KRT9	K1C9_HUMAN Keratin, type I cytoskeletal 9 OS=Homo sapiens OX=9606 GN=KRT9 PE=1 SV=3;K7EQQ3_HUMAN Keratin 9 OS=Homo sapiens OX=9606 GN=KRT9 PE=1 SV=1	2	26	26	26	24	26	24	26	24	26	56.8	62.064	52.3	56.8	40943000	8814900	12734000	1574700	339030	489770	12028000	16114000
P35908;Q01546;Q5XKE5;H0YID6	Keratin, type II cytoskeletal 2 epidermal	KRT2	K22E_HUMAN Keratin, type II cytoskeletal 2 epidermal OS=Homo sapiens OX=9606 GN=KRT2 PE=1 SV=2	4	34	30	28	29	32	25	28	24	26	56.3	65.432	49.6	52.9	17668000	5723100	4583700	441700	143080	114590	6644100	5913500
Q2VIR3;P41091	Putative eukaryotic translation initiation factor 2 subunit 3-like protein;Eukaryotic translation initiation factor 2 subunit 3	EIF2S3L;EIF2S3	IF2GL_HUMAN Eukaryotic translation initiation factor 2 subunit 3B OS=Homo sapiens OX=9606 GN=EIF2S3B PE=2 SV=2;IF2G_HUMAN Eukaryotic translation initiation factor 2 subunit 3 OS=Homo sapiens OX=9606 GN=EIF2S3 PE=1 SV=3	2	1	1	1	1	1	1	1	1	1	3.4	51.228	3.4	3.4	71337	2643.6	31048	3397	125.89	1478.5	2680.4	40336
P42677	40S ribosomal protein S27	RPS27	RS27_HUMAN Small ribosomal subunit protein eS27 OS=Homo sapiens OX=9606 GN=RPS27 PE=1 SV=3	1	2	2	2	0	1	0	1	0	1	15.5	9.461	0	15.5	61259	0	21189	15315	0	5297.3	0	19577
P48681	Nestin	NES	NEST_HUMAN Nestin OS=Homo sapiens OX=9606 GN=NES PE=1 SV=2	1	1	1	1	1	1	1	1	1	1	0.8	177.44	0.8	0.8	0	0	0	0	0	0	0	0
P50748	Kinetochore-associated protein 1	KNTC1	KNTC1_HUMAN Kinetochore-associated protein 1 OS=Homo sapiens OX=9606 GN=KNTC1 PE=1 SV=1	1	1	1	1	1	1	1	1	1	1	0.6	250.75	0.6	0.6	0	0	0	0	0	0	0	0
P54709;H7C547;F8WBY4;C9JXZ1;C9JA36	Sodium/potassium-transporting ATPase subunit beta-3	ATP1B3	AT1B3_HUMAN Sodium/potassium-transporting ATPase subunit beta-3 OS=Homo sapiens OX=9606 GN=ATP1B3 PE=1 SV=1;H7C547_HUMAN ATPase Na+/K+ transporting subunit beta 3 (Fragment) OS=Homo sapiens OX=9606 GN=ATP1B3 PE=1 SV=1;F8WBY4_HUMAN ATPase Na+/K+ transportin	5	2	2	2	2	2	2	2	2	2	10.4	31.512	10.4	10.4	354410	94459	105440	29534	7871.6	8786.8	104290	119480
P60866;E5RIP1;E5RJX2;A0A7P0S5H5;G3XAN0	40S ribosomal protein S20	RPS20	RS20_HUMAN Small ribosomal subunit protein uS10 OS=Homo sapiens OX=9606 GN=RPS20 PE=1 SV=1;E5RIP1_HUMAN Ribosomal protein S20 OS=Homo sapiens OX=9606 GN=RPS20 PE=1 SV=1;E5RJX2_HUMAN Ribosomal protein S20 OS=Homo sapiens OX=9606 GN=RPS20 PE=1 SV=1;A0A7P0S5H	5	3	3	3	3	3	3	3	3	3	22.7	13.373	22.7	22.7	365080	202330	60224	73016	40466	12045	171540	100260
V9GYQ5;V9GZ59;P61964	WD repeat-containing protein 5	WDR5	V9GYQ5_HUMAN WD repeat domain 5 (Fragment) OS=Homo sapiens OX=9606 GN=WDR5 PE=1 SV=1;V9GZ59_HUMAN WD repeat domain 5 (Fragment) OS=Homo sapiens OX=9606 GN=WDR5 PE=1 SV=8;WDR5_HUMAN WD repeat-containing protein 5 OS=Homo sapiens OX=9606 GN=WDR5 PE=1 SV=1	3	1	1	1	1	1	1	1	1	1	23.2	5.9446	23.2	23.2	0	0	0	0	0	0	0	0
Q53XL8;Q53HB3;P62191	26S protease regulatory subunit 4	PSMC1	Q53XL8_HUMAN Proteasome (Prosome, macropain) 26S subunit, ATPase, 1 OS=Homo sapiens OX=9606 GN=PSMC1 PE=1 SV=1;Q53HB3_HUMAN Proteasome 26S ATPase subunit 1 variant (Fragment) OS=Homo sapiens OX=9606 PE=1 SV=1;PRS4_HUMAN 26S proteasome regulatory subunit 4	3	1	1	1	1	1	1	1	1	1	4.8	49.184	4.8	4.8	52685	520.61	52165	2107.4	20.825	2086.6	648.93	65411
P62241;Q5JR94;Q5JR95	40S ribosomal protein S8	RPS8	RS8_HUMAN Small ribosomal subunit protein eS8 OS=Homo sapiens OX=9606 GN=RPS8 PE=1 SV=2;Q5JR94_HUMAN 40S ribosomal protein S8 OS=Homo sapiens OX=9606 GN=RPS8 PE=2 SV=1;Q5JR95_HUMAN Small ribosomal subunit protein eS8 OS=Homo sapiens OX=9606 GN=RPS8 PE=1 SV	3	3	3	3	3	2	3	2	3	2	20.7	24.205	20.7	13.5	238520	139250	38667	26502	15472	4296.4	144780	51315
P62258;V9HW98;B7ZA86;G9K389;G9K388;B4DJB0;B3KNB4;B2R6N6;V9HWD6;B5BU24;B4DHC4;B4DMT8;B4DJF2;Q9H4N8;B4DE78;I3L0W5;B0AZS6;H0YB80;B7Z2E6;B4DY04;K7EM20;K7EIT4;I3L3T1;Q2F831;Q04917;P31946;P61981;Q53S41	14-3-3 protein epsilon	YWHAE;HEL2;YWHAE/FAM22B fusion;YWHAE/FAM22A fusion	1433E_HUMAN 14-3-3 protein epsilon OS=Homo sapiens OX=9606 GN=YWHAE PE=1 SV=1;V9HW98_HUMAN Epididymis luminal protein 2 OS=Homo sapiens OX=9606 GN=HEL2 PE=1 SV=1;B7ZA86_HUMAN cDNA, FLJ79100, highly similar to 14-3-3 protein epsilon (14-3-3E) OS=Homo sapien	28	3	3	2	0	1	0	1	0	1	13.3	29.174	0	4.7	50080	0	1771	2945.9	0	104.17	0	5089.3
P62269;A0A0G2JQH2;Q5GGW2;J3JS69	40S ribosomal protein S18	RPS18	RS18_HUMAN Small ribosomal subunit protein uS13 OS=Homo sapiens OX=9606 GN=RPS18 PE=1 SV=3	4	6	6	6	6	6	6	6	6	6	32.2	17.718	32.2	32.2	1104600	324540	263450	122740	36060	29273	259450	200120
P62280;M0R1H5;M0QZC5	40S ribosomal protein S11	RPS11	RS11_HUMAN Small ribosomal subunit protein uS17 OS=Homo sapiens OX=9606 GN=RPS11 PE=1 SV=3;M0R1H5_HUMAN Small ribosomal subunit protein uS17 OS=Homo sapiens OX=9606 GN=RPS11 PE=1 SV=1;M0QZC5_HUMAN Ribosomal protein S11 OS=Homo sapiens OX=9606 GN=RPS11 PE=1	3	2	2	2	2	2	2	2	2	2	18.4	18.431	18.4	18.4	502750	382910	73602	50275	38291	7360.2	447470	112120
P62304	Small nuclear ribonucleoprotein E	SNRPE	RUXE_HUMAN Small nuclear ribonucleoprotein E OS=Homo sapiens OX=9606 GN=SNRPE PE=1 SV=1	1	1	1	1	1	0	1	0	1	0	12	10.803	12	0	0	0	0	0	0	0	0	0
P62424;Q9BY74;Q5T8U2;Q5T8U3	60S ribosomal protein L7a	RPL7A;RP-L7a	RL7A_HUMAN Large ribosomal subunit protein eL8 OS=Homo sapiens OX=9606 GN=RPL7A PE=1 SV=2;Q9BY74_HUMAN 60S ribosomal protein L7a (Fragment) OS=Homo sapiens OX=9606 GN=RP-L7a PE=2 SV=1;Q5T8U2_HUMAN 60S ribosomal protein L7a OS=Homo sapiens OX=9606 GN=RPL7A	4	3	3	3	3	2	3	2	3	2	19.2	29.995	19.2	11.3	522870	179440	108910	52287	17944	10891	232960	149580
Q1JQ76;P62906	Ribosomal protein;60S ribosomal protein L10a	RPL10A	Q1JQ76_HUMAN Ribosomal protein (Fragment) OS=Homo sapiens OX=9606 GN=RPL10A PE=2 SV=1;RL10A_HUMAN Large ribosomal subunit protein uL1 OS=Homo sapiens OX=9606 GN=RPL10A PE=1 SV=2	2	2	2	2	2	2	2	2	2	2	14.1	23.536	14.1	14.1	167880	52080	50015	18653	5786.7	5557.2	45378	45072
P67809;H0Y449;A0JLU4;Q6PKI6;Q7KZ24;Q2VIK8;C9J5V9;Q59EB5	Nuclease-sensitive element-binding protein 1	YBX1	YBOX1_HUMAN Y-box-binding protein 1 OS=Homo sapiens OX=9606 GN=YBX1 PE=1 SV=3;H0Y449_HUMAN Y-box binding protein 1 (Fragment) OS=Homo sapiens OX=9606 GN=YBX1 PE=1 SV=1;A0JLU4_HUMAN YBX1 protein (Fragment) OS=Homo sapiens OX=9606 GN=YBX1 PE=2 SV=1;Q6PKI6_HU	8	6	6	5	4	5	4	5	4	4	33	35.924	23.5	26.9	1247600	759680	250020	95967	58437	19232	896620	274190
P68371;Q8IZ29;Q8IWP6;Q8N6N5;P04350;B4DJ43;Q96HX0;B3KML9;M0R2D3;B4DFH6;M0R278;M0QZL7;M0QY85;B4DNW1;M0R2T4;M0QYM7;M0R042;M0QX14;M0QY37;M0R0X0	Tubulin beta-4B chain;Tubulin beta-4A chain	TUBB4B;TUBB2C;TUBB4A	TBB4B_HUMAN Tubulin beta-4B chain OS=Homo sapiens OX=9606 GN=TUBB4B PE=1 SV=1;Q8IZ29_HUMAN Tubulin beta chain OS=Homo sapiens OX=9606 GN=TUBB2C PE=2 SV=1;Q8IWP6_HUMAN Tubulin beta chain OS=Homo sapiens OX=9606 PE=2 SV=1;Q8N6N5_HUMAN Tubulin beta chain OS=H	20	9	2	1	8	8	2	2	1	1	30.8	49.83	30.6	24.9	1816700	479050	373590	90835	23952	18680	601690	402280
P78527;A0A8V8TMR1;B4DL41	DNA-dependent protein kinase catalytic subunit	PRKDC	PRKDC_HUMAN DNA-dependent protein kinase catalytic subunit OS=Homo sapiens OX=9606 GN=PRKDC PE=1 SV=3	3	10	10	10	6	8	6	8	6	8	3.4	469.08	2.1	2.8	656660	91688	181060	2984.8	416.76	822.99	204110	167080
P81605	Dermcidin;Survival-promoting peptide;DCD-1	DCD	DCD_HUMAN Dermcidin OS=Homo sapiens OX=9606 GN=DCD PE=1 SV=2	1	2	2	2	2	2	2	2	2	2	25.5	11.284	25.5	25.5	673030	118300	229350	134610	23660	45870	127170	200900
X6RAJ1;Q02040	A-kinase anchor protein 17A	AKAP17A	X6RAJ1_HUMAN A-kinase anchoring protein 17A OS=Homo sapiens OX=9606 GN=AKAP17A PE=1 SV=1;AK17A_HUMAN A-kinase anchor protein 17A OS=Homo sapiens OX=9606 GN=AKAP17A PE=1 SV=2	2	1	1	1	1	1	1	1	1	1	2.2	51.506	2.2	2.2	0	0	0	0	0	0	0	0
Q02413	Desmoglein-1	DSG1	DSG1_HUMAN Desmoglein-1 OS=Homo sapiens OX=9606 GN=DSG1 PE=1 SV=2	1	1	1	1	1	0	1	0	1	0	1.8	113.75	1.8	0	134830	19688	0	3288.5	480.2	0	26833	0
Q04695;B4E2P9;K7EPJ9	Keratin, type I cytoskeletal 17	KRT17	K1C17_HUMAN Keratin, type I cytoskeletal 17 OS=Homo sapiens OX=9606 GN=KRT17 PE=1 SV=2	3	5	1	1	5	4	1	0	1	0	14.1	48.105	14.1	9.7	22602	22602	0	779.36	779.36	0	28172	0
Q08211;B3KU66;Q58F26;Q6PJK6	ATP-dependent RNA helicase A	DHX9	DHX9_HUMAN ATP-dependent RNA helicase A OS=Homo sapiens OX=9606 GN=DHX9 PE=1 SV=4;B3KU66_HUMAN cDNA FLJ39263 fis, clone OCBBF2009571, highly similar to ATP-dependent RNA helicase A OS=Homo sapiens OX=9606 PE=2 SV=1	4	4	4	4	4	3	4	3	4	3	4.6	140.96	4.6	3.2	145810	98712	15146	2390.4	1618.2	248.3	115540	15039
Q9HB00;Q08554	Desmocollin-1	DSC1	Q9HB00_HUMAN Desmocollin 1, isoform CRA_b OS=Homo sapiens OX=9606 GN=DSC1 PE=4 SV=1;DSC1_HUMAN Desmocollin-1 OS=Homo sapiens OX=9606 GN=DSC1 PE=1 SV=2	2	1	1	1	1	1	1	1	1	1	1.8	93.834	1.8	1.8	152780	49181	20529	3395.1	1092.9	456.19	94859	18420
Q08945;E9PMD4;Q59GH7	FACT complex subunit SSRP1	SSRP1	SSRP1_HUMAN FACT complex subunit SSRP1 OS=Homo sapiens OX=9606 GN=SSRP1 PE=1 SV=1	3	3	3	3	3	2	3	2	3	2	6.2	81.074	6.2	4.1	284680	229110	30078	9489.3	7636.9	1002.6	269640	31272
Q8TCD0;Q0KKI6;P01834;Q6PIL8;Q6P5S8;Q7Z3Y4;Q6GMX0;Q6PJF2;V9HW34;Q5EFE6;A0A5H1ZRQ3;A0A4P8J4D6;A0A4P8J2G1;A0A5C2GKJ3;A0A5C2GT77;A2NB45;A0A5C2GUY0;A0A5C2GMW0;A0A5C2GNM3;A0A5C2GKP9;A0A5C2GPC1;A0A5C2GRE3;A0A5C2GRW0;A0A5C2GST3;A0A5C2GSU3;A0A5C2GUL9;A0A5C2GK13;A0A5C2GJK1;A0A5C2GSX2;A0A5C2GME1;A0A5C2GLR4;A0A5C2GWM6;A0A5C2GTN9;A0A5C2GUJ4;A0A5C2GUD3;A0A5C2GU00;A0A5C2FY13;A0A5C2FZI3;A0A5C2H3Y3;A0A5C2GZP1;A0A…	Ig kappa chain C region	IGKC;IGK@;HEL-213	Q8TCD0_HUMAN Ig-like domain-containing protein OS=Homo sapiens OX=9606 PE=1 SV=1;Q0KKI6_HUMAN Immunoblobulin light chain (Fragment) OS=Homo sapiens OX=9606 PE=1 SV=1;IGKC_HUMAN Immunoglobulin kappa constant OS=Homo sapiens OX=9606 GN=IGKC PE=1 SV=2;Q6PIL8_	240	4	4	1	4	4	4	4	1	1	28.5	26.234	28.5	28.5	1195900	730160	195540	132880	81128	21727	941010	238670
Q8IVQ8;Q0VG75;Q9C0E2;Q86VC1	Exportin-4	XPO4	Q8IVQ8_HUMAN XPO4 protein (Fragment) OS=Homo sapiens OX=9606 GN=XPO4 PE=2 SV=1;Q0VG75_HUMAN Exportin 4 OS=Homo sapiens OX=9606 GN=XPO4 PE=1 SV=1;XPO4_HUMAN Exportin-4 OS=Homo sapiens OX=9606 GN=XPO4 PE=1 SV=2;Q86VC1_HUMAN XPO4 protein (Fragment) OS=Homo sa	4	4	4	4	2	0	2	0	2	0	5.8	114.03	3.1	0	376860	1631.9	0	7691.1	33.305	0	30156	0
Q6AWA4;Q6AHZ7;Q12789	General transcription factor 3C polypeptide 1	DKFZp686O0870;DKFZp686A111;GTF3C1	Q6AWA4_HUMAN Uncharacterized protein DKFZp686O0870 (Fragment) OS=Homo sapiens OX=9606 GN=DKFZp686O0870 PE=2 SV=1;Q6AHZ7_HUMAN Uncharacterized protein DKFZp686A111 OS=Homo sapiens OX=9606 GN=DKFZp686A111 PE=2 SV=1;TF3C1_HUMAN General transcription factor 3C	3	1	1	1	1	1	1	1	1	1	0.3	238.18	0.3	0.3	0	0	0	0	0	0	0	0
Q5JVY0;Q13049	E3 ubiquitin-protein ligase TRIM32	TRIM32	Q5JVY0_HUMAN Tripartite motif containing 32 (Fragment) OS=Homo sapiens OX=9606 GN=TRIM32 PE=1 SV=8;TRI32_HUMAN E3 ubiquitin-protein ligase TRIM32 OS=Homo sapiens OX=9606 GN=TRIM32 PE=1 SV=2	2	1	1	1	0	1	0	1	0	1	8.1	19.188	0	8.1	50922	0	8646.3	5658	0	960.7	0	10842
Q13151	Heterogeneous nuclear ribonucleoprotein A0	HNRNPA0	ROA0_HUMAN Heterogeneous nuclear ribonucleoprotein A0 OS=Homo sapiens OX=9606 GN=HNRNPA0 PE=1 SV=1	1	4	4	4	4	1	4	1	4	1	19.3	30.84	19.3	5.2	458270	404910	25878	35251	31147	1990.6	544860	14702
Q14CN4;H0YIG3;F8W1S1;Q3SY84;Q7RTS7;Q86Y46	Keratin, type II cytoskeletal 72;Keratin, type II cytoskeletal 71;Keratin, type II cytoskeletal 74;Keratin, type II cytoskeletal 73	KRT72;KRT74;KRT71;KRT73	K2C72_HUMAN Keratin, type II cytoskeletal 72 OS=Homo sapiens OX=9606 GN=KRT72 PE=1 SV=2;H0YIG3_HUMAN Keratin 72 (Fragment) OS=Homo sapiens OX=9606 GN=KRT72 PE=4 SV=1;F8W1S1_HUMAN Keratin 74 OS=Homo sapiens OX=9606 GN=KRT74 PE=1 SV=1;K2C71_HUMAN Keratin, ty	6	2	1	1	2	2	1	1	1	1	5.3	55.877	5.3	5.3	141250	40365	51411	4280.3	1223.2	1557.9	50313	64465
Q53SS8;Q15365;F8VTZ0;J3QT27;Q5MJP6;E9PFP8;P57721	Poly(rC)-binding protein 1	PCBP1	Q53SS8_HUMAN Epididymis secretory protein Li 85 OS=Homo sapiens OX=9606 GN=PCBP1 PE=2 SV=1;PCBP1_HUMAN Poly(rC)-binding protein 1 OS=Homo sapiens OX=9606 GN=PCBP1 PE=1 SV=2	7	3	2	2	3	3	2	2	2	2	11.2	37.497	11.2	11.2	146610	35450	15562	8624.2	2085.3	915.41	17837	2321.8
Q15645	Pachytene checkpoint protein 2 homolog	TRIP13	PCH2_HUMAN Pachytene checkpoint protein 2 homolog OS=Homo sapiens OX=9606 GN=TRIP13 PE=1 SV=2	1	1	1	1	0	1	0	1	0	1	3.2	48.55	0	3.2	79636	0	25976	3318.2	0	1082.4	0	32572
Q15717	ELAV-like protein 1	ELAVL1	ELAV1_HUMAN ELAV-like protein 1 OS=Homo sapiens OX=9606 GN=ELAVL1 PE=1 SV=2	1	1	1	1	1	1	1	1	1	1	4.3	36.091	4.3	4.3	40131	18807	8054.8	2508.2	1175.4	503.43	26787	8615.4
Q71UA6;Q15758;Q59ES3;M0QXM4;M0QX44	Amino acid transporter;Neutral amino acid transporter B(0)	SLC1A5	Q71UA6_HUMAN Amino acid transporter OS=Homo sapiens OX=9606 GN=SLC1A5 PE=2 SV=1;AAAT_HUMAN Neutral amino acid transporter B(0) OS=Homo sapiens OX=9606 GN=SLC1A5 PE=1 SV=2;Q59ES3_HUMAN Amino acid transporter (Fragment) OS=Homo sapiens OX=9606 PE=2 SV=1;M0QX	5	4	4	4	3	4	3	4	3	4	10.5	56.583	8.1	10.5	895010	37002	104510	55938	2312.7	6531.9	48987	154790
Q52LB7;Q2M2F3;Q9H7L9	Sin3 histone deacetylase corepressor complex component SDS3	SUDS3	Q52LB7_HUMAN SUDS3 protein OS=Homo sapiens OX=9606 GN=SUDS3 PE=2 SV=1;Q2M2F3_HUMAN SUDS3 protein (Fragment) OS=Homo sapiens OX=9606 GN=SUDS3 PE=2 SV=1;SDS3_HUMAN Sin3 histone deacetylase corepressor complex component SDS3 OS=Homo sapiens OX=9606 GN=SUDS3 P	3	1	1	1	0	1	0	1	0	1	6.5	19.564	0	6.5	0	0	0	0	0	0	0	0
Q49A90		RPS27A	Q49A90_HUMAN RPS27A protein OS=Homo sapiens OX=9606 GN=RPS27A PE=2 SV=1	1	7	1	1	5	7	1	1	1	1	67.4	10.782	58.9	67.4	0	0	0	0	0	0	0	0
Q49B96	Cytochrome c oxidase assembly protein COX19	COX19	COX19_HUMAN Cytochrome c oxidase assembly protein COX19 OS=Homo sapiens OX=9606 GN=COX19 PE=1 SV=1	1	1	1	1	0	1	0	1	0	1	14.4	10.394	0	14.4	0	0	0	0	0	0	0	0
Q53G19;Q9Y3B7	39S ribosomal protein L11, mitochondrial	MRPL11	Q53G19_HUMAN Mitochondrial ribosomal protein L11 isoform a variant (Fragment) OS=Homo sapiens OX=9606 PE=2 SV=1;RM11_HUMAN Large ribosomal subunit protein uL11m OS=Homo sapiens OX=9606 GN=MRPL11 PE=1 SV=1	2	1	1	1	1	1	1	1	1	1	6.8	20.655	6.8	6.8	164450	134200	27670	12650	10323	2128.4	188470	12642
Q53GB0;Q549C5;Q9NS69	Mitochondrial import receptor subunit TOM22 homolog	MST065;TOMM22	Q53GB0_HUMAN Mitochondrial import receptor subunit TOM22 homolog (Fragment) OS=Homo sapiens OX=9606 PE=2 SV=1;Q549C5_HUMAN Mitochondrial import receptor subunit TOM22 homolog OS=Homo sapiens OX=9606 GN=MST065 PE=1 SV=1;TOM22_HUMAN Mitochondrial import rece	3	1	1	1	0	1	0	1	0	1	14.8	15.505	0	14.8	56664	0	32069	8094.9	0	4581.3	0	40212
Q53GG0;Q9UHB6;F8VTU2;F8VRN8;F8VS07;B3KTW2;F8VQE1;B4DN52	LIM domain and actin-binding protein 1	LIMA1	Q53GG0_HUMAN Epithelial protein lost in neoplasm beta variant (Fragment) OS=Homo sapiens OX=9606 PE=2 SV=1;LIMA1_HUMAN LIM domain and actin-binding protein 1 OS=Homo sapiens OX=9606 GN=LIMA1 PE=1 SV=1;F8VTU2_HUMAN LIM domain and actin binding 1 (Fragment)	8	2	2	2	2	2	2	2	2	2	3.6	85.253	3.6	3.6	93715	29294	57834	1802.2	563.35	1112.2	10551	92519
Q6IBT3;Q53HV2;Q99832;B7Z7I4;B7Z1C9;F8WAM2	T-complex protein 1 subunit eta	CCT7	Q6IBT3_HUMAN T-complex protein 1 subunit eta OS=Homo sapiens OX=9606 GN=CCT7 PE=2 SV=1;Q53HV2_HUMAN T-complex protein 1 subunit eta (Fragment) OS=Homo sapiens OX=9606 PE=2 SV=1;TCPH_HUMAN T-complex protein 1 subunit eta OS=Homo sapiens OX=9606 GN=CCT7 PE=1	6	5	5	5	3	3	3	3	3	3	16.2	59.328	9	10.3	313750	12745	37136	10121	411.13	1197.9	5848	70883
Q53RX3;Q9HBH5	Retinol dehydrogenase 14	RDH14	Q53RX3_HUMAN Retinol dehydrogenase 14 (All-trans and 9-cis), isoform CRA_a OS=Homo sapiens OX=9606 GN=RDH14 PE=2 SV=1;RDH14_HUMAN Retinol dehydrogenase 14 OS=Homo sapiens OX=9606 GN=RDH14 PE=1 SV=1	2	1	1	1	0	0	0	0	0	0	5.4	36.864	0	0	24293	0	0	1214.6	0	0	0	0
Q9Y5M8;Q549N5;H7C4H2	Signal recognition particle receptor subunit beta	SRPRB	SRPRB_HUMAN Signal recognition particle receptor subunit beta OS=Homo sapiens OX=9606 GN=SRPRB PE=1 SV=3;Q549N5_HUMAN Signal recognition particle receptor subunit beta OS=Homo sapiens OX=9606 GN=SRPRB PE=2 SV=1;H7C4H2_HUMAN Signal recognition particle rece	3	2	2	2	1	2	1	2	1	2	12.9	29.702	7	12.9	374930	50582	62406	23433	3161.4	3900.3	61793	91112
Q5SV16;Q96T67;Q9NVI7	ATPase family AAA domain-containing protein 3A	ATAD3A	Q5SV16_HUMAN ATPase family AAA domain containing 3A (Fragment) OS=Homo sapiens OX=9606 GN=ATAD3A PE=1 SV=2;Q96T67_HUMAN TOB3 OS=Homo sapiens OX=9606 PE=2 SV=1;ATD3A_HUMAN ATPase family AAA domain-containing protein 3A OS=Homo sapiens OX=9606 GN=ATAD3A PE=1	3	1	1	1	0	1	0	1	0	1	4.3	28.403	0	4.3	22480	0	4075	1605.7	0	291.07	0	5109.7
Q5VU21;Q63HR1;Q8NC51	Plasminogen activator inhibitor 1 RNA-binding protein	DKFZp686P17171;SERBP1	Q5VU21_HUMAN PAI-1 mRNA-binding protein variant OS=Homo sapiens OX=9606 PE=2 SV=1;Q63HR1_HUMAN Uncharacterized protein DKFZp686P17171 OS=Homo sapiens OX=9606 GN=DKFZp686P17171 PE=2 SV=1;SERB1_HUMAN SERPINE1 mRNA-binding protein 1 OS=Homo sapiens OX=9606 GN	3	1	1	1	1	1	1	1	1	1	4.1	42.426	4.1	4.1	55071	31651	8094.8	3239.5	1861.8	476.17	45129	8078.9
Q5VYK3;A0A804HJA4;J3KN16;R4GMY1;B3KXF2;B3KV72;F6XAQ5;R4GMY3	Proteasome-associated protein ECM29 homolog	ECM29;KIAA0368	ECM29_HUMAN Proteasome adapter and scaffold protein ECM29 OS=Homo sapiens OX=9606 GN=ECPAS PE=1 SV=2;A0A804HJA4_HUMAN Ecm29 proteasome adaptor and scaffold OS=Homo sapiens OX=9606 GN=ECPAS PE=1 SV=1;J3KN16_HUMAN Ecm29 proteasome adaptor and scaffold OS=Hom	8	12	12	12	8	6	8	6	8	6	8.7	204.29	6	4.7	1099700	43114	63071	11825	463.59	678.18	69222	93795
Q6NUR1;Q9BPX3;H0Y9Z8;D6RA93	Condensin complex subunit 3	NCAPG	Q6NUR1_HUMAN Non-SMC condensin I complex, subunit G OS=Homo sapiens OX=9606 GN=NCAPG PE=2 SV=1;CND3_HUMAN Condensin complex subunit 3 OS=Homo sapiens OX=9606 GN=NCAPG PE=1 SV=1	4	6	6	6	3	3	3	3	3	3	6.8	114.19	3.7	3.7	333360	22337	28093	7092.7	475.26	597.73	24114	28990
Q6P4A7	Sideroflexin-4	SFXN4	SFXN4_HUMAN Sideroflexin-4 OS=Homo sapiens OX=9606 GN=SFXN4 PE=1 SV=1	1	3	3	3	1	2	1	2	1	2	13.9	37.998	5.3	9.8	242100	2801.4	8271.7	16140	186.76	551.45	6929.3	5074.8
Q6ZNE5	Beclin 1-associated autophagy-related key regulator	ATG14	BAKOR_HUMAN Beclin 1-associated autophagy-related key regulator OS=Homo sapiens OX=9606 GN=ATG14 PE=1 SV=1	1	1	1	1	0	1	0	1	0	1	2	55.309	0	2	0	0	0	0	0	0	0	0
Q6ZRP7	Sulfhydryl oxidase 2	QSOX2	QSOX2_HUMAN Sulfhydryl oxidase 2 OS=Homo sapiens OX=9606 GN=QSOX2 PE=1 SV=3	1	2	2	2	1	2	1	2	1	2	3.9	77.528	1.6	3.9	37844	0	955.22	946.09	0	23.881	0	1291.5
Q71RF7			Q71RF7_HUMAN FP497 OS=Homo sapiens OX=9606 PE=2 SV=1	1	1	1	1	1	1	1	1	1	1	11.9	12.227	11.9	11.9	0	0	0	0	0	0	0	0
Q71U36;Q1ZYQ1;P0DPH8;P0DPH7;B4DQK4;Q6PEY2;F8VQQ4;Q9UQM3;V9GZ17	Tubulin alpha-1A chain;Tubulin alpha-3E chain	TUBA1A;TUBA2;TUBA3E	TBA1A_HUMAN Tubulin alpha-1A chain OS=Homo sapiens OX=9606 GN=TUBA1A PE=1 SV=1;Q1ZYQ1_HUMAN Tubulin alpha chain OS=Homo sapiens OX=9606 GN=TUBA2 PE=2 SV=1;TBA3D_HUMAN Tubulin alpha-3D chain OS=Homo sapiens OX=9606 GN=TUBA3D PE=1 SV=1;TBA3C_HUMAN Tubulin al	9	13	13	1	12	11	12	11	1	0	37.5	50.135	37.3	31.9	17085000	3746400	5912700	813580	178400	281560	4275800	7547900
Q7Z2T6		MST069	Q7Z2T6_HUMAN MSTP069 OS=Homo sapiens OX=9606 GN=MST069 PE=2 SV=1	1	1	1	1	1	1	1	1	1	1	2.9	54.18	2.9	2.9	0	0	0	0	0	0	0	0
Q86VR2;K7ENZ6;K7EMF4;K7ELM8;K7EPD0;K7EJ42;K7EJ34;K7ENF4;K7EQI9	Protein FAM134C	FAM134C	RETR3_HUMAN Reticulophagy regulator 3 OS=Homo sapiens OX=9606 GN=RETREG3 PE=1 SV=1;K7ENZ6_HUMAN Reticulophagy regulator family member 3 OS=Homo sapiens OX=9606 GN=RETREG3 PE=1 SV=1;K7EMF4_HUMAN Reticulophagy regulator family member 3 OS=Homo sapiens OX=960	9	2	2	2	0	1	0	1	0	1	7.1	51.396	0	3.2	171620	0	75104	11441	0	5006.9	0	92204
Q86Y56	Dynein assembly factor 5, axonemal	DNAAF5	DAAF5_HUMAN Dynein axonemal assembly factor 5 OS=Homo sapiens OX=9606 GN=DNAAF5 PE=1 SV=4	1	8	8	2	4	6	4	6	1	2	14.2	93.52	6.1	11.8	1332200	65519	45701	30982	1523.7	1062.8	74124	48842
Q86Y97	Histone-lysine N-methyltransferase SUV420H2	SUV420H2	KMT5C_HUMAN Histone-lysine N-methyltransferase KMT5C OS=Homo sapiens OX=9606 GN=KMT5C PE=1 SV=1	1	1	1	1	1	1	1	1	1	1	3.7	52.112	3.7	3.7	0	0	0	0	0	0	0	0
Q86YZ3	Hornerin	HRNR	HORN_HUMAN Hornerin OS=Homo sapiens OX=9606 GN=HRNR PE=1 SV=2	1	14	14	13	10	8	10	8	10	8	15.3	282.39	13.2	13.8	2420700	385760	475320	28479	4538.3	5592	488590	561510
Q8IVF2	Protein AHNAK2	AHNAK2	AHNK2_HUMAN Protein AHNAK2 OS=Homo sapiens OX=9606 GN=AHNAK2 PE=1 SV=2	1	1	1	1	1	0	1	0	1	0	0.2	616.62	0.2	0	0	0	0	0	0	0	0	0
Q8IWV7;A8K901;B4DYL2;A0A087WTJ9	E3 ubiquitin-protein ligase UBR1	UBR1	UBR1_HUMAN E3 ubiquitin-protein ligase UBR1 OS=Homo sapiens OX=9606 GN=UBR1 PE=1 SV=1;A8K901_HUMAN E3 ubiquitin-protein ligase (Fragment) OS=Homo sapiens OX=9606 PE=2 SV=1;B4DYL2_HUMAN E3 ubiquitin-protein ligase OS=Homo sapiens OX=9606 PE=2 SV=1;A0A087WTJ	4	4	4	4	4	3	4	3	4	3	3.4	200.21	3.4	2.6	404190	123980	43371	4699.9	1441.7	504.31	242310	108860
Q8IY84	Serine/threonine-protein kinase NIM1	NIM1K	NIM1_HUMAN Serine/threonine-protein kinase NIM1 OS=Homo sapiens OX=9606 GN=NIM1K PE=1 SV=1	1	1	1	1	1	1	1	1	1	1	3.7	49.605	3.7	3.7	0	0	0	0	0	0	0	0
Q8IYM2	Schlafen family member 12	SLFN12	SLN12_HUMAN Ribonuclease SLFN12 OS=Homo sapiens OX=9606 GN=SLFN12 PE=1 SV=2	1	1	1	1	0	0	0	0	0	0	1.9	66.972	0	0	0	0	0	0	0	0	0	0
Q8N1G1	RNA exonuclease 1 homolog	REXO1	REXO1_HUMAN RNA exonuclease 1 homolog OS=Homo sapiens OX=9606 GN=REXO1 PE=1 SV=3	1	1	1	1	0	1	0	1	0	1	0.7	131.51	0	0.7	0	0	0	0	0	0	0	0
Q8N326	Uncharacterized protein C10orf111	C10orf111	CJ111_HUMAN Putative uncharacterized protein RPP38-DT OS=Homo sapiens OX=9606 GN=RPP38-DT PE=5 SV=1	1	1	1	1	1	0	1	0	1	0	9.7	17.766	9.7	0	838500	2129.7	0	167700	425.95	0	14331	0
Q8N4V1	Membrane magnesium transporter 1	MMGT1	EMC5_HUMAN ER membrane protein complex subunit 5 OS=Homo sapiens OX=9606 GN=MMGT1 PE=1 SV=1	1	1	1	1	1	1	1	1	1	1	18.3	14.686	18.3	18.3	105720	1890.3	33225	21145	378.06	6645	8743	36764
Q8NC59			Q8NC59_HUMAN cDNA FLJ32620 fis, clone STOMA2000386, highly similar to TBC1 domain family member 1 OS=Homo sapiens OX=9606 PE=2 SV=1	1	1	1	1	1	1	1	1	1	1	4.2	30.804	4.2	4.2	0	0	0	0	0	0	0	0
Q8NHA6	Putative olfactory receptor 2W6	OR2W6P	OR2W6_HUMAN Putative olfactory receptor 2W6 OS=Homo sapiens OX=9606 GN=OR2W6P PE=5 SV=1	1	1	1	1	1	1	1	1	1	1	2.8	35.283	2.8	2.8	0	0	0	0	0	0	0	0
Q8NHM4	Putative trypsin-6	PRSS3P2	TRY6_HUMAN Putative trypsin-6 OS=Homo sapiens OX=9606 GN=PRSS3P2 PE=5 SV=2	1	1	1	1	1	1	1	1	1	1	12.1	26.537	12.1	12.1	0	0	0	0	0	0	0	0
Q8TF44	C2 calcium-dependent domain-containing protein 4C	C2CD4C	C2C4C_HUMAN C2 calcium-dependent domain-containing protein 4C OS=Homo sapiens OX=9606 GN=C2CD4C PE=1 SV=2	1	1	1	1	1	1	1	1	1	1	1.9	44.576	1.9	1.9	0	0	0	0	0	0	0	0
Q8WTQ4	Uncharacterized protein C16orf78	C16orf78	CP078_HUMAN Uncharacterized protein C16orf78 OS=Homo sapiens OX=9606 GN=C16orf78 PE=2 SV=1	1	1	1	1	1	1	1	1	1	1	5.7	30.819	5.7	5.7	0	0	0	0	0	0	0	0
Q92804;B4E312;A0A0J9YYE0;A0A0J9YXY8;A0A0J9YY24;A0A075B7C1;A0A0J9YWI4;A0A075B7E4	TATA-binding protein-associated factor 2N	TAF15	RBP56_HUMAN TATA-binding protein-associated factor 2N OS=Homo sapiens OX=9606 GN=TAF15 PE=1 SV=1;B4E312_HUMAN cDNA FLJ53422, highly similar to TATA-binding protein-associated factor 2N OS=Homo sapiens OX=9606 PE=2 SV=1;A0A0J9YYE0_HUMAN TATA-binding protein	8	12	12	11	12	5	12	5	11	4	34.1	61.829	34.1	14.9	6139000	6054300	83048	198030	195300	2679	7616800	32814
Q96AG4	Leucine-rich repeat-containing protein 59	LRRC59	LRC59_HUMAN Leucine-rich repeat-containing protein 59 OS=Homo sapiens OX=9606 GN=LRRC59 PE=1 SV=1	1	2	2	2	2	2	2	2	2	2	8.1	34.93	8.1	8.1	200730	33513	60972	14338	2393.8	4355.1	40215	67443
Q96CS3;D6RBG6;B4E2M8	FAS-associated factor 2	FAF2	FAF2_HUMAN FAS-associated factor 2 OS=Homo sapiens OX=9606 GN=FAF2 PE=1 SV=2	3	3	3	3	1	2	1	2	1	2	9.2	52.623	3.4	7.2	172390	2602.6	21925	7495.2	113.16	953.27	3831.3	9376.1
Q96IX5	Up-regulated during skeletal muscle growth protein 5	USMG5	ATPMK_HUMAN ATP synthase membrane subunit K, mitochondrial OS=Homo sapiens OX=9606 GN=ATP5MK PE=1 SV=1	1	2	2	2	1	2	1	2	1	2	27.6	6.4575	25.9	27.6	121780	2026.8	18861	40593	675.61	6287.1	7477.6	14151
Q96JA9			Q96JA9_HUMAN Bcl-XL-binding protein t25 (Fragment) OS=Homo sapiens OX=9606 PE=2 SV=1	1	1	1	1	1	1	1	1	1	1	40.9	2.4929	40.9	40.9	0	0	0	0	0	0	0	0
Q96K37	Solute carrier family 35 member E1	SLC35E1	S35E1_HUMAN Solute carrier family 35 member E1 OS=Homo sapiens OX=9606 GN=SLC35E1 PE=1 SV=2	1	1	1	1	1	1	1	1	1	1	5.9	44.772	5.9	5.9	70861	14258	17035	4724.1	950.51	1135.7	17563	19255
Q96L96	Alpha-protein kinase 3	ALPK3	ALPK3_HUMAN Alpha-protein kinase 3 OS=Homo sapiens OX=9606 GN=ALPK3 PE=1 SV=2	1	1	1	1	1	0	1	0	1	0	0.8	201.27	0.8	0	0	0	0	0	0	0	0	0
Q96P70	Importin-9	IPO9	IPO9_HUMAN Importin-9 OS=Homo sapiens OX=9606 GN=IPO9 PE=1 SV=3	1	3	3	3	2	0	2	0	2	0	4.4	115.96	2.7	0	94467	1457.4	0	2249.2	34.7	0	2279.7	0
Q96QE5	Transcription elongation factor, mitochondrial	TEFM	TEFM_HUMAN Transcription elongation factor, mitochondrial OS=Homo sapiens OX=9606 GN=TEFM PE=1 SV=1	1	1	1	1	1	1	1	1	1	1	3.1	41.676	3.1	3.1	0	0	0	0	0	0	0	0
Q9C099	Leucine-rich repeat and coiled-coil domain-containing protein 1	LRRCC1	LRCC1_HUMAN Leucine-rich repeat and coiled-coil domain-containing protein 1 OS=Homo sapiens OX=9606 GN=LRRCC1 PE=1 SV=2	1	1	1	1	1	1	1	1	1	1	1.1	119.59	1.1	1.1	0	0	0	0	0	0	0	0
Q9H6N6	Putative uncharacterized protein MYH16	MYH16	MYH16_HUMAN Putative uncharacterized protein MYH16 OS=Homo sapiens OX=9606 GN=MYH16 PE=1 SV=2	1	1	1	1	1	1	1	1	1	1	0.7	128.29	0.7	0.7	0	0	0	0	0	0	0	0
Q9P035;H3BRL8;H3BPZ1;H3BS72;H3BMZ1	Very-long-chain (3R)-3-hydroxyacyl-CoA dehydratase 3	HACD3	HACD3_HUMAN Very-long-chain (3R)-3-hydroxyacyl-CoA dehydratase 3 OS=Homo sapiens OX=9606 GN=HACD3 PE=1 SV=2;H3BRL8_HUMAN Very-long-chain (3R)-3-hydroxyacyl-CoA dehydratase OS=Homo sapiens OX=9606 GN=HACD3 PE=1 SV=1;H3BPZ1_HUMAN Very-long-chain (3R)-3-hydro	5	3	3	3	2	3	2	3	2	3	12.7	43.159	9.9	12.7	255030	13141	30312	17002	876.08	2020.8	43695	28212
X6RBL6;Q9UBB5	Methyl-CpG-binding domain protein 2	MBD2	X6RBL6_HUMAN Methyl-CpG binding domain protein 2 OS=Homo sapiens OX=9606 GN=MBD2 PE=1 SV=1;MBD2_HUMAN Methyl-CpG-binding domain protein 2 OS=Homo sapiens OX=9606 GN=MBD2 PE=1 SV=1	2	1	1	1	1	1	1	1	1	1	4.6	24.618	4.6	4.6	3447900	12468	11258	344790	1246.8	1125.8	6155.9	5867
Q9UBB6;B4DJ92;C9J5H8	Neurochondrin	NCDN	NCDN_HUMAN Neurochondrin OS=Homo sapiens OX=9606 GN=NCDN PE=1 SV=1	3	3	3	3	0	1	0	1	0	1	5.2	78.863	0	2.1	134470	0	4408.7	3954.9	0	129.67	0	22372
Q9UI26;F8WDV0;E7EMB7;Q5HY91;B3KN03;D6RCN7;H0Y8M5;D6RJB1	Importin-11	IPO11	IPO11_HUMAN Importin-11 OS=Homo sapiens OX=9606 GN=IPO11 PE=1 SV=1;F8WDV0_HUMAN Importin 11 OS=Homo sapiens OX=9606 GN=IPO11 PE=1 SV=1	8	8	8	8	2	4	2	4	2	4	10.9	112.53	2.8	4.1	377470	1939.9	10482	8578.8	44.089	238.23	4932.6	22344
Q9UID3	Vacuolar protein sorting-associated protein 51 homolog	VPS51	VPS51_HUMAN Vacuolar protein sorting-associated protein 51 homolog OS=Homo sapiens OX=9606 GN=VPS51 PE=1 SV=2	1	1	1	1	0	0	0	0	0	0	2.7	86.041	0	0	30462	0	0	781.07	0	0	0	0
Q9UJZ1;A0A087WYB4;F2Z2I8;Q6ZNW0	Stomatin-like protein 2, mitochondrial	STOML2	STML2_HUMAN Stomatin-like protein 2, mitochondrial OS=Homo sapiens OX=9606 GN=STOML2 PE=1 SV=1;A0A087WYB4_HUMAN Stomatin like 2 OS=Homo sapiens OX=9606 GN=STOML2 PE=1 SV=1	4	4	4	4	3	2	3	2	3	2	18.5	38.534	13.8	9	262110	23590	22698	14562	1310.6	1261	40767	37536
Q9UKE5	TRAF2 and NCK-interacting protein kinase	TNIK	TNIK_HUMAN TRAF2 and NCK-interacting protein kinase OS=Homo sapiens OX=9606 GN=TNIK PE=1 SV=1	1	1	1	1	1	1	1	1	1	1	0.6	154.94	0.6	0.6	0	0	0	0	0	0	0	0
Q9ULJ7	Ankyrin repeat domain-containing protein 50	ANKRD50	ANR50_HUMAN Ankyrin repeat domain-containing protein 50 OS=Homo sapiens OX=9606 GN=ANKRD50 PE=1 SV=4	1	1	1	1	1	1	1	1	1	1	0.6	155.86	0.6	0.6	0	0	0	0	0	0	0	0
Q9Y247	Protein FAM50B	FAM50B	FA50B_HUMAN Protein FAM50B OS=Homo sapiens OX=9606 GN=FAM50B PE=1 SV=1	1	1	1	1	1	1	1	1	1	1	2.8	38.708	2.8	2.8	0	0	0	0	0	0	0	0
Q9Y2H0	Disks large-associated protein 4	DLGAP4	DLGP4_HUMAN Disks large-associated protein 4 OS=Homo sapiens OX=9606 GN=DLGAP4 PE=1 SV=3	1	2	2	2	0	1	0	1	0	1	2.2	108.01	0	0.7	0	0	0	0	0	0	0	0
Q9Y3I0;B4DNA0	tRNA-splicing ligase RtcB homolog	RTCB	RTCB_HUMAN RNA-splicing ligase RtcB homolog OS=Homo sapiens OX=9606 GN=RTCB PE=1 SV=1;B4DNA0_HUMAN 3-phosphate/5-hydroxy nucleic acid ligase OS=Homo sapiens OX=9606 PE=2 SV=1	2	2	2	2	2	1	2	1	2	1	6.5	55.21	6.5	3.2	71237	53467	6442.2	2968.2	2227.8	268.42	63509	9026.7
Q9Y5B9;G3V5A4;G3V401;G3V2X0;Q0VGA3	FACT complex subunit SPT16	SUPT16H	SP16H_HUMAN FACT complex subunit SPT16 OS=Homo sapiens OX=9606 GN=SUPT16H PE=1 SV=1	5	9	9	9	9	4	9	4	9	4	10.5	119.91	10.5	4.9	638200	525830	26593	11819	9737.5	492.46	679770	38392
Q9Y5H2	Protocadherin gamma-A11	PCDHGA11	PCDGB_HUMAN Protocadherin gamma-A11 OS=Homo sapiens OX=9606 GN=PCDHGA11 PE=2 SV=1	1	1	1	1	0	1	0	1	0	1	1.1	101.54	0	1.1	0	0	0	0	0	0	0	0
Q9Y5V3	Melanoma-associated antigen D1	MAGED1	MAGD1_HUMAN Melanoma-associated antigen D1 OS=Homo sapiens OX=9606 GN=MAGED1 PE=1 SV=3	1	1	1	1	0	0	0	0	0	0	1.9	86.16	0	0	0	0	0	0	0	0	0	0
Q9Y6D3			Q9Y6D3_HUMAN Lysyl hydroxylase 2 (Fragment) OS=Homo sapiens OX=9606 PE=4 SV=1	1	1	1	1	1	1	1	1	1	1	31.1	5.2911	31.1	31.1	0	0	0	0	0	0	0	0
U3KQV1		PIAS3	U3KQV1_HUMAN Protein inhibitor of activated STAT 3 (Fragment) OS=Homo sapiens OX=9606 GN=PIAS3 PE=1 SV=1	1	1	1	1	1	0	1	0	1	0	17.4	10.065	17.4	0	76792	76792	0	19198	19198	0	95718	0
V9HVZ7		HEL-176	V9HVZ7_HUMAN Epididymis luminal protein 176 OS=Homo sapiens OX=9606 GN=HEL-176 PE=2 SV=1	1	5	1	1	3	5	0	1	0	1	36.8	25.035	22.4	36.8	50648	0	50648	4604.4	0	4604.4	0	63509
